# Supplementary material for: ACTR5 controls CDKN2A and tumor progression in an INO80-independent manner
Source: Sci Adv. 2022 Dec 23;8(51):eadc8911. doi: 10.1126/sciadv.adc8911 (PMC9788768; doi:10.1126/sciadv.adc8911)
Supplement: Supplementary file 3 — Suppl excel data table [file sciadv.adc8911_suppl_excel_data_table.zip]

Archive with 1 entries (1 files):
- sciadv.adc8911_suppl_excel_data_table.xlsx
