# Supplementary material for: ACTR5 controls CDKN2A and tumor progression in an INO80-independent manner
Source: Sci Adv. 2022 Dec 23;8(51):eadc8911. doi: 10.1126/sciadv.adc8911 (PMC9788768; doi:10.1126/sciadv.adc8911)
Supplement: Supplementary file 3 — Suppl excel data table [file sciadv.adc8911_suppl_excel_data_table.zip › sciadv.adc8911_suppl_excel_data_table.xlsx]

## Sheet: Data S1
Supplementary Data S1: RPMR of epigenetic CRISPRi screen in HepG2-dCas9-Krab cells
gRNA_id	sequence	Day0_1	Day0_2	Day0_3	Day24_1	Day24_2	Day24_3
sg_AANAT_i1	GCCATCTGGATAGAAGTAG	12.2686	9.73637	11.9584	10.3024	3.8741	10.9111
sg_AANAT_i2	TAGAAGTAGAGGCTCCCTA	0.817908	0.885124	0.797228	0.429267	0.430456	0.419658
sg_AANAT_i3	GGAGGTTAGAGGGAGCCGG	95.6952	105.33	96.4646	69.9705	137.315	187.167
sg_AANAT_i4	GGGGCCTGTCCGCAGGCAC	247.826	335.462	346.794	484.213	381.384	373.495
sg_AANAT_i5	ACGGGAACCAGTAAAATCC	56.4356	44.2562	34.2808	61.8144	21.9532	180.033
sg_ACAT1_i1	GTCGCAGAGGGCTGAGTAT	468.661	441.677	469.567	601.832	450.257	609.763
sg_ACAT1_i2	GCACAGCCATGGTCGCAGA	314.077	285.895	303.744	353.716	379.662	527.09
sg_ACAT1_i3	CTCCACAGGCGTAGACTAG	332.888	333.692	345.997	406.086	460.587	509.465
sg_ACAT1_i4	GGCCTGAGCGGTGGGATCG	681.317	653.222	580.382	885.577	729.622	843.092
sg_ACAT1_i5	TGGCGGCACTTCTGCGCAG	142.316	140.735	136.326	88.4289	193.705	153.595
sg_ACAT2_i1	CTAGCTTGCAGGCAGCGCA	230.65	202.693	200.902	141.658	140.759	185.908
sg_ACAT2_i2	CTACGCCAACCAATGGGAG	20.4477	10.6215	16.7418	60.5266	18.0791	46.582
sg_ACAT2_i3	CGGCGGCGCGGACCATCAT	190.572	145.16	175.39	122.77	100.727	91.9051
sg_ACAT2_i4	CTGCCGCAGGCATTACCGA	73.6117	69.0397	86.8979	68.6827	77.9125	58.3324
sg_ACAT2_i5	CCGCCCGCGGCAGGCCTGT	114.507	130.113	95.6674	70.3997	112.349	56.6538
sg_ACTB_i1	ACGGGCGGCGGATCGGCAA	48.2565	54.8777	47.8337	6.439	19.3705	15.947
sg_ACTB_i2	AAGCCCGGCCAGCCGACCG	96.5131	123.032	81.3173	52.3705	91.687	97.3606
sg_ACTB_i3	GCGTGCGCGCTGGGACTCA	991.304	1024.97	928.771	1227.7	1044.72	1296.32
sg_ACTB_i4	CCCATCTCCGGAGGCCCAG	148.859	210.66	175.39	25.756	25.8273	19.7239
sg_ACTB_i5	CGGCCACCAGAAGAGGTAG	216.746	247.835	249.532	186.731	179.5	214.865
sg_ACTL6A_i1	GCCAGTTAGCCCTTAGGGT	116.143	96.4785	116.395	6.439	10.7614	3.77692
sg_ACTL6A_i2	CGGCGCGACTCCTACCCTA	251.098	229.247	224.818	6.439	2.58273	0.419658
sg_ACTL6A_i3	CCCACCTCAGGCAACAAAG	295.265	239.869	200.104	27.0438	3.01319	7.55384
sg_ACTL6A_i4	GGGTGGCGGTGGAAGTTAA	77.7012	86.7422	76.5339	0.429267	0.430456	0.419658
sg_ACTL6A_i5	TTCCACCGCCACCCACCTC	84.2445	62.8438	73.345	0.429267	0.430456	0.839316
sg_ACTL6B_i1	GCGCAGCGGGCACTATGAG	444.942	446.103	427.314	661.929	539.361	616.897
sg_ACTL6B_i2	CAGCGGGCACTATGAGCGG	318.984	347.854	344.403	361.443	423.138	389.862
sg_ACTL6B_i3	TGCGCTGCTAGCGGCCCGT	143.134	141.62	144.298	130.926	197.579	154.434
sg_ACTL6B_i4	GCTGCTAGCGGCCCGTGGG	483.383	385.914	414.559	476.057	501.481	454.07
sg_ACTL6B_i5	TGATCCCGCCACCGCCCAC	173.396	155.782	157.054	219.355	225.989	265.643
sg_ACTR5_i1	ACTGGGTCCGGTGCGGCAC	178.304	187.646	180.971	0.429267	7.31775	1.67863
sg_ACTR5_i2	GGCACGGGCGTCGCGGAAC	709.126	739.964	676.05	5.58047	10.3309	5.45555
sg_ACTR5_i3	GACGCGCGCTCCAAGATGG	862.075	816.084	805.2	27.9023	18.0791	40.2871
sg_ACTR5_i4	TCCAGCACTGGGTCCGGTG	166.035	163.748	175.39	1.2878	3.44364	0.419658
sg_ACTR5_i5	CTGGACGCGCGCTCCAAGA	240.465	254.031	247.141	39.4925	56.3897	55.8145
sg_ADA_i1	CCGGCAGAGACCCACCGAG	141.498	156.667	125.165	101.307	168.308	118.763
sg_ADA_i2	cccagaggggtcaagtCAG	52.3461	52.2223	55.0087	64.8193	106.323	33.153
sg_ADA_i3	GCAGAGACCCACCGAGCGG	598.708	678.005	652.93	964.992	876.408	706.284
sg_ADA_i4	AGCCGAGCGGCCACCGAGC	356.608	362.016	338.025	427.55	399.463	352.093
sg_ADA_i5	GGCCCCAGGGAAAGCCGAG	342.703	321.3	402.6	493.227	396.88	308.448
sg_ADAR_i1	CTGCGCGCCGGGCCCAAGA	230.65	238.098	185.754	181.58	208.771	146.461
sg_ADAR_i2	CGCACTGGAAGTGGCCCCG	214.292	216.855	184.16	233.521	227.281	203.114
sg_ADAR_i3	TCGGCACGGGAAACTCCGC	167.671	173.484	158.648	137.795	118.806	102.396
sg_ADAR_i4	GGAAGTGGCCCCGGGGCGT	340.25	339.888	337.228	392.35	288.836	223.678
sg_ADAR_i5	ATTGAACCGGAGCCATCTT	59.7073	89.3975	72.5478	64.39	78.3429	104.495
sg_ADPRH_i1	GCGCTGAGTGAGCTAATCT	314.894	277.929	306.136	401.794	301.749	335.726
sg_ADPRH_i2	CCTGGTGCCCGGAATGTGG	339.432	292.091	298.961	333.111	389.562	454.909
sg_ADPRH_i3	GGCTGCTGCGGGTGGACGA	365.605	336.347	448.839	485.93	495.024	360.486
sg_ADPRH_i4	ACTGGAACGCGCGAGCGAC	167.671	174.369	168.215	216.78	198.44	286.626
sg_ADPRH_i5	CACACTCGGAGAGCGCCAG	338.614	353.165	385.858	307.784	381.814	345.378
sg_ADPRHL2_i1	TCGGAAGCGCGAGAGGGAG	162.764	145.16	180.174	174.282	165.725	189.685
sg_ADPRHL2_i2	ATAAGGCCGGAGATCGCAC	301.808	309.793	312.513	425.833	496.746	566.118
sg_ADPRHL2_i3	TCGGGGCGAGACGTCTATA	0.817908	0.885124	2.39168	1.2878	2.15228	0.419658
sg_ADPRHL2_i4	CGGCACGCCCGGGAGTGAG	307.533	335.462	353.969	381.189	461.879	400.773
sg_ADPRHL2_i5	CCCGAGCACGGGATGTTCG	114.507	126.573	128.354	148.956	215.228	147.3
sg_AEBP2_i1	GCCCCGCGCCGCCGAACCC	696.857	743.504	702.358	258.848	270.326	267.322
sg_AEBP2_i2	CGGGAGAGCTCCTCCAGGT	189.755	193.842	217.643	160.546	167.878	203.534
sg_AEBP2_i3	GTAGCGCCGAGAGCCTGGT	828.54	870.077	833.901	729.753	867.798	810.779
sg_AEBP2_i4	GGCGAGGCAGAGACGATGT	93.2415	91.1678	94.8702	57.5217	80.9257	39.0282
sg_AEBP2_i5	TCGGCCATGTCGGTGATAG	388.506	378.833	447.245	391.491	322.411	392.38
sg_AFF1_i1	GCGGCGGCCGAGTGCGCAG	233.922	233.673	212.063	344.701	254.399	258.929
sg_AFF1_i2	TGCCGCGGGATCGCAAGTA	143.134	130.113	132.34	172.565	161.421	189.266
sg_AFF1_i3	GTAGCGCGTAGAAAAACAG	209.384	200.038	221.629	401.364	337.908	340.342
sg_AFF1_i4	CCGGGACTAGAGGACGGAA	63.7968	78.7761	91.6812	172.565	114.071	98.1999
sg_AFF1_i5	GGGAGCCCTCGGGGAGAAC	475.204	510.717	504.645	824.192	1126.07	947.168
sg_AICDA_i1	GACACTCTGGACACCACTA	170.125	173.484	172.999	169.99	258.273	208.99
sg_AICDA_i2	TTCTGGCCTGAGACTTGCA	22.0835	32.7496	41.4559	34.3413	36.5887	79.735
sg_AICDA_i3	CCACTATGGACAGGTAAAG	6.54326	10.6215	1.59446	16.3121	0.860911	0.419658
sg_AICDA_i4	AAAGAGGCAGTCTTCTCGT	3.27163	7.96612	7.17505	2.5756	13.7746	6.29487
sg_AICDA_i5	AGCAGTACTGTACTAAAAA	0.817908	0.885124	0.797228	0.429267	0.430456	0.419658
sg_AIRE_i1	GGACCCGAGGCCAAGCGAG	312.441	293.861	310.919	490.223	518.269	484.285
sg_AIRE_i2	GCGGTGGGTCCCGGGACAC	200.387	214.2	228.007	272.584	287.975	270.679
sg_AIRE_i3	GCGCGTGGCTCGCAGACCG	215.11	192.072	224.021	285.462	193.275	257.25
sg_AIRE_i4	GCTCGCAGACCGGGGAGAC	4.90745	1.77025	3.98614	0.429267	0.430456	2.09829
sg_AIRE_i5	GGTCGCGGGGGTATAACAG	278.906	225.707	268.666	336.974	311.65	308.868
sg_AKAP1_i1	CGCCTGGGCTAGCACGTGG	248.644	218.626	247.141	363.589	308.206	471.695
sg_AKAP1_i2	CTAGCACGTGGGGGAGCTG	375.42	366.441	369.117	272.584	310.358	308.448
sg_AKAP1_i3	GAGCCCGCGGGCAGACAAC	844.081	801.922	805.2	1150.43	1209.15	1359.27
sg_AKAP1_i4	CGATCTGTCAGGAGCCCGC	37.6237	38.9455	46.2392	55.3754	79.2038	157.791
sg_AKAP1_i5	AGGTGCAGAGAGGCGACCC	85.0624	70.8099	78.9256	73.4046	124.832	145.621
sg_ALG13_i1	CTGGCAGTATGGCCGGAGA	379.509	328.381	367.522	14.5951	3.01319	6.71452
sg_ALG13_i2	TTTCCGCCTCCCTCACAGA	96.5131	102.674	114.004	27.4731	12.0528	6.29487
sg_ALG13_i3	TCAAAGCTGGTGGTCCCTA	116.143	111.526	160.243	2.5756	1.29137	12.1701
sg_ALG13_i4	CGACGTGCGGTCCACAGGG	112.871	112.411	129.151	4.72193	2.15228	2.09829
sg_ALG13_i5	GGCGGAGAATAGAGCGCGG	76.0654	90.2827	76.5339	9.87313	9.90048	3.77692
sg_ALKBH2_i1	TCCCACCACGAGGCCACCA	332.07	337.232	348.389	281.599	386.98	306.35
sg_ALKBH2_i2	tggcgtgcgaattcccagg	325.527	301.827	336.43	373.033	313.802	310.966
sg_ALKBH2_i3	gcgtggagtgcagacctct	662.505	685.086	664.091	990.748	980.147	992.91
sg_ALKBH2_i4	ctagcttgcaaaaacccag	71.158	110.641	103.64	132.643	127.415	67.9846
sg_ALKBH2_i5	AGGCCACCAGGGTGACTGC	162.764	208.004	186.551	262.711	243.207	344.539
sg_ALKBH3_i1	AGACTGCGGAGTGGGTCAG	148.859	169.059	137.92	491.081	464.462	472.954
sg_ALKBH3_i2	AGGTTCCGATCACAGACTG	179.94	181.45	193.726	161.834	238.042	197.659
sg_ALKBH3_i3	GCAAACCCGGTAGGACTTG	76.8833	54.8777	60.5893	36.9169	88.6739	59.1717
sg_ALKBH3_i4	GCGCCCGTGCAAACCCGGT	31.8984	19.4727	31.8891	13.7365	41.3237	56.6538
sg_ALKBH3_i5	GGGCGCGCCCGTGCAAACC	211.838	207.119	172.201	159.687	225.559	212.347
sg_APBB1_i1	CCCCGGGCCCAGATGACGG	193.844	185.876	165.026	162.692	185.957	158.631
sg_APBB1_i2	CGGGCCCAGATGACGGAGG	373.784	365.556	408.181	560.193	513.964	539.26
sg_APBB1_i3	CGCTGAGGGCAACAGAATG	332.07	340.773	346.794	491.081	461.879	507.786
sg_APBB1_i4	cgcgcggggAAGGATTCCC	597.89	587.722	580.382	582.515	660.319	545.135
sg_APBB1_i5	AGGTCCGGGAAGGGGACGT	69.5221	47.7967	43.8476	65.6778	41.3237	81.8333
sg_API5_i1	GTTTGGAGAAGTTCCGAGG	264.184	256.686	255.91	543.881	561.745	555.207
sg_API5_i2	GCTTCCCGCCGCACTCCCC	282.178	227.477	238.371	395.355	368.47	489.321
sg_API5_i3	AGCTGGAGGTGTAATAGTG	0.817908	0.885124	0.797228	0.429267	0.430456	0.419658
sg_API5_i4	CGCTGTGCGCGGTGACTGG	3.27163	5.31074	3.98614	1.71707	6.88729	4.61624
sg_API5_i5	GCTGAGTTAGGTTACGCCA	121.05	101.789	98.8563	270.867	235.029	178.774
sg_APOBEC2_i1	CTGTGACAATCTCAAAGGG	92.4236	77.8909	84.5062	135.648	172.613	67.5649
sg_APOBEC2_i2	TACCAGGAGGCCTGAAGGG	305.08	288.55	274.246	317.228	256.121	246.759
sg_APOBEC2_i3	GCACCAGTGGGCCCGGCAG	509.556	548.777	565.235	26.1853	21.5228	29.376
sg_APOBEC2_i4	GCAGTGAGAGTGCACCAGT	281.36	273.503	313.311	380.33	368.47	266.483
sg_APOBEC2_i5	CAGGGTAAGCCTCAGATGT	142.316	144.275	133.137	183.726	182.083	129.674
sg_APOBEC4_i1	GGTAGCCACACCTCAGCAA	510.374	479.737	511.023	780.836	736.079	565.699
sg_APOBEC4_i2	GAAAGCCCTTGCTGAGGTG	322.256	300.057	360.347	463.179	553.135	476.731
sg_APOBEC4_i3	CAGCAAGGGCTTTCTAACT	112.053	95.5934	98.0591	69.9705	128.276	172.479
sg_APOBEC4_i4	TGTGAGTGGCCCCTGGACT	467.843	509.832	554.871	567.92	581.546	663.059
sg_APOBEC4_i5	CTCCCACGGTCCCAGTCCA	624.881	645.256	585.963	799.724	849.289	1107.48
sg_APPL1_i1	CCCGGCCCACGAGCACCAG	58.8893	47.7967	43.0503	61.8144	51.6547	95.2623
sg_APPL1_i2	GGCCCGCCCTCTCCGGCAA	741.842	673.579	685.616	907.47	786.012	906.041
sg_APPL1_i3	TGCGACGGGCGGTGACCTA	93.2415	114.181	85.3034	121.482	141.62	160.729
sg_APPL1_i4	CGGCATCGTGGCGGAGGGA	148.041	130.113	117.99	51.512	83.5084	78.476
sg_APPL1_i5	CTGCAGCCCTTGCCGGAGA	777.012	747.045	797.228	1212.25	1130.38	1124.68
sg_APPL2_i1	GGGCAGAGCTGTGGAACAG	433.491	385.029	401.803	444.291	544.957	468.338
sg_APPL2_i2	ggccgccgcgggcACGGAG	480.112	465.575	447.245	82.4192	36.1583	34.4119
sg_APPL2_i3	GGCGGCCGAGAGCACTCCC	41.7133	42.486	50.2254	46.3608	93.4089	56.6538
sg_APPL2_i4	CAGCCCGAGAGAACCCGGT	790.917	857.685	790.85	1089.48	1017.17	1188.05
sg_APPL2_i5	AGCGGCGGGAGGTACCTGG	304.262	285.895	265.477	299.199	445.952	439.801
sg_ARID1A_i1	CCCTTGCCTGGGAATGAGG	118.597	133.654	126.759	92.2923	45.1978	84.7709
sg_ARID1A_i2	TTTCTCCGGCAGCAGAAAG	58.8893	41.6008	39.0642	18.8877	12.4832	19.3043
sg_ARID1A_i3	TTCTGCTGCCGGAGAAAGG	5.72535	20.3579	7.97228	16.3121	5.16547	14.688
sg_ARID1A_i4	AAAGCGGAGAGTCACAGCG	98.9668	92.0529	98.0591	51.512	29.7014	25.1795
sg_ARID1A_i5	CTCTCCGCGGACGAGACAG	165.217	173.484	160.243	218.067	141.189	182.971
sg_ARID4A_i1	GGATTGTGGCAGTAAATCG	128.411	144.275	167.418	140.37	108.475	129.255
sg_ARID4A_i2	CCTCCGTGGGCCCCCGTCC	684.589	691.282	632.999	280.311	270.326	282.01
sg_ARID4A_i3	CCCGAGGAAGCGGACGAGG	9.81489	19.4727	22.3224	13.7365	12.9137	10.9111
sg_ARID4A_i4	GCAGCACCACTCCCAGCCG	64.6147	51.3372	44.6448	42.0681	54.2374	93.164
sg_ARID4A_i5	CCAACTGCACCGGGACCTC	893.155	993.109	986.171	806.163	706.808	820.851
sg_ARID4B_i1	GTCAGTCGAGTCCGGAGTG	605.252	600.999	557.263	669.656	674.954	699.15
sg_ARID4B_i2	AGGAGCTCGGTCGCCGAAG	134.955	114.181	123.57	125.346	137.315	141.425
sg_ARID4B_i3	CCGAGCGGCCGCCAAACAA	203.659	179.68	205.685	176.858	260.426	249.696
sg_ARID4B_i4	GCTCGGTCGCCGAAGCGGA	200.387	194.727	168.215	121.912	210.062	183.39
sg_ARID4B_i5	CGGAGGCGAGATCTGACCC	359.879	359.36	389.047	420.681	330.59	273.197
sg_ARID5B_i1	GCGGGAAGAGGATGGATCA	104.692	126.573	95.6674	219.785	123.11	205.213
sg_ARID5B_i2	GATCTCGGCGGGAAGAGGA	269.092	244.294	275.841	162.263	125.693	168.702
sg_ARID5B_i3	AGAAAGAGGAGCAGCGCCC	309.169	288.55	303.744	55.3754	37.8801	45.7427
sg_ARID5B_i4	TGAGCTCTTGCCTCCCTTC	18.8119	10.6215	12.7557	14.1658	33.5755	7.13418
sg_ARID5B_i5	GAAAGGCGCCATACGATCT	359.061	339.003	351.578	370.457	407.641	519.956
sg_ARIH2_i1	GCTGTGGGGACGACTCTTC	132.501	111.526	119.584	202.185	362.874	381.889
sg_ARIH2_i2	GGGCCAGAGGGACCGGATT	279.724	232.788	277.435	291.472	322.411	335.726
sg_ARIH2_i3	GAAGCAGCGCGGGCTTGAC	857.985	908.137	871.37	1093.77	1610.33	1254.78
sg_ARIH2_i4	GGACCGGATTGGGGCGAAG	168.489	193.842	146.69	192.741	245.36	289.144
sg_ARIH2_i5	CAGCTCTCGGAAAGGTCAG	324.709	305.368	335.633	318.945	472.21	462.883
sg_ARRB1_i1	GCACGGGCACACTAACCCG	176.668	189.417	200.104	291.043	216.089	342.86
sg_ARRB1_i2	TGCGACCGTCGCGGACCAT	6.54326	7.08099	4.78337	7.29753	1.29137	0.419658
sg_ARRB1_i3	ACGGTCGCAGGGAGGTCCG	173.396	156.667	149.879	178.146	170.46	216.124
sg_ARRB1_i4	GGCATGCTGGCGCACACAC	349.247	371.752	372.306	436.564	500.62	434.765
sg_ARRB1_i5	CAGCCGCAGAGACGCACGG	32.7163	30.9793	32.6864	27.4731	19.801	16.3667
sg_ART1_i1	CCAGGACAAGGCCTAGGTA	141.498	138.964	144.298	168.273	168.308	174.997
sg_ART1_i2	AGATGTGGTGGGAACCGGA	147.223	135.424	148.284	178.575	160.56	150.237
sg_ART1_i3	CCTTGGTGACCAGTGTCAG	182.393	163.748	180.971	180.721	234.598	217.383
sg_ART1_i4	AGTGGTGCACTCCTTACCT	10.6328	11.5066	9.56674	4.29267	11.1918	4.61624
sg_ART1_i5	ACAGAAGCGCAGCTCCCTT	100.603	113.296	122.773	166.555	172.613	167.443
sg_ASAP1_i1	CCGAGCGCGGCGCAGGAAG	96.5131	141.62	110.815	51.0827	45.6283	50.3589
sg_ASAP1_i2	CAGTGCTCGCCCGCGGCAG	221.653	241.639	216.049	96.585	112.349	121.701
sg_ASAP1_i3	AGCGCACAGTGCTCGCCCG	16.3582	15.9322	18.3362	3.43413	27.1187	20.9829
sg_ASAP1_i4	CCAGCGGCCCGCCAGGTCC	476.022	516.913	486.309	782.982	721.013	610.602
sg_ASAP1_i5	cTTCTTCGCGCGAGAGACT	249.462	240.754	276.638	169.56	273.77	336.146
sg_ASH1L_i1	AAAGGTGGAAGGCTAAAGG	44.9849	46.9116	59.7921	37.7755	92.9784	71.7615
sg_ASH1L_i2	AGTGAGGGACTGGACGAGG	204.477	202.693	204.888	183.297	208.771	334.887
sg_ASH1L_i3	AAGGGGGCAAACTGAGGGG	107.964	112.411	107.626	145.092	92.1175	222.419
sg_ASH1L_i4	CTGAGGGGTAGTGAGGGAC	103.056	85.857	126.759	124.917	110.197	177.096
sg_ASH1L_i5	CTAAAGGGGGCAAACTGAG	1.63582	0.885124	1.59446	0.429267	0.430456	5.03589
sg_ASH2L_i1	TCACGGGCGGTGGGAGCTG	133.319	185.876	192.132	179.863	186.818	159.89
sg_ASH2L_i2	ATTCTCGCGAGAAGTCCAG	148.859	132.769	107.626	150.673	136.885	139.326
sg_ASH2L_i3	CCACCGCCCGTGAAAGGTG	62.9789	63.7289	55.806	3.43413	0.430456	5.45555
sg_ASH2L_i4	CCCCTTCCGCACCTTTCAC	40.8954	61.0736	53.4143	48.9364	49.0719	40.2871
sg_ASH2L_i5	CTCGCGAGAAGTCCAGGGG	355.79	369.097	358.753	2052.32	1954.7	2115.49
sg_ASXL1_i1	CTGCGTCAGTCGCCCACGG	534.094	585.067	530.954	508.252	643.531	538.841
sg_ASXL1_i2	AGCTCCACGCGGGACCTCC	104.692	128.343	109.22	54.0876	70.1643	43.2248
sg_ASXL1_i3	GCTCCGCCGGGATGGGATG	5.72535	2.65537	5.5806	1.71707	1.72182	2.51795
sg_ASXL1_i4	GTGCGTGCGTGTCTGCCGT	534.912	586.837	503.051	523.276	609.956	530.028
sg_ASXL1_i5	GTGTGTGTGAAGAGTGAGG	67.0684	77.0058	79.7228	64.8193	64.1379	109.111
sg_ASXL2_i1	GCGGCGGTAGCAGTGGCAA	249.462	243.409	213.657	308.643	389.132	377.692
sg_ASXL2_i2	AGCGGTCACATGACCGTAG	13.0865	12.3917	19.1335	10.3024	34.006	31.4743
sg_ASXL2_i3	CCCAGGGACCCGGCTGAAG	332.888	331.922	326.066	520.271	383.105	381.049
sg_ASXL2_i4	GTACAGTAAGAACCCAATA	0.817908	0.885124	0.797228	0.429267	0.430456	0.419658
sg_ASXL2_i5	GGCGAGGGCTACCACAGAG	201.205	203.579	206.482	173.424	253.969	181.712
sg_ASXL3_i1	CCCGGAGCTGTCACCGCAG	34.3521	40.7157	35.078	9.44387	68.012	126.737
sg_ASXL3_i2	GGGCCGAGCGGAGCATCCC	334.524	321.3	369.914	290.614	215.228	292.501
sg_ASXL3_i3	AAGAAGAAGGACCGCACCT	161.128	169.059	202.496	398.36	346.947	344.539
sg_ASXL3_i4	GGGGCGGTACGTACCAGGC	78.5191	77.8909	82.9117	102.595	110.197	142.264
sg_ASXL3_i5	TGCAAACATGAAAGACAAG	0.817908	0.885124	0.797228	0.429267	0.430456	0.419658
sg_ATAD2_i1	GCGCACGCCGAGGCCAGTA	505.467	516.027	467.176	473.481	480.819	480.088
sg_ATAD2_i2	CGGAGAGAGATCCAGCTCC	217.563	255.801	247.938	160.546	229.002	221.999
sg_ATAD2_i3	AGCTTGTGGCGCCAGAATT	640.422	660.303	608.285	721.168	789.886	713.418
sg_ATAD2_i4	CCTCTTGCGTAAAAGTAGG	19.6298	17.7025	23.9168	17.5999	6.02638	29.7957
sg_ATAD2_i5	CTCCAGGCGCTCGCAGCTC	817.09	837.327	765.339	909.616	627.174	953.043
sg_ATAD2B_i1	GCGAGAACGGGAGAGAAAG	236.375	255.801	266.274	22.7511	39.6019	38.1889
sg_ATAD2B_i2	GGAGCTCGAGAGCGAGAAC	125.14	123.032	123.57	127.921	161.421	153.595
sg_ATAD2B_i3	CTCCTCAGCGGGAGCCGAG	116.143	120.377	128.354	89.7167	73.6079	88.1281
sg_ATAD2B_i4	CTCCGCTCGGCTCCCGCTG	155.402	170.829	158.648	122.77	162.282	107.852
sg_ATAD2B_i5	GGCAGCACAGACACTCCGC	886.612	899.286	968.632	1229.42	1047.73	1276.6
sg_ATAT1_i1	GGACGCGCTGTTCCCGGAG	93.2415	100.904	91.6812	83.707	68.8729	74.2794
sg_ATAT1_i2	ATGGAGTTCCCGTTCGATG	251.916	242.524	236.777	320.662	299.167	246.339
sg_ATAT1_i3	CTGTTCCCGGAGCGGATCA	442.488	425.745	472.756	620.72	571.645	551.011
sg_ATAT1_i4	CAGCACCGTGATCCGCTCC	506.285	546.122	487.904	572.642	543.235	506.527
sg_ATAT1_i5	ACAGCGCGTCCACATCGAA	307.533	273.503	284.61	387.199	278.074	507.366
sg_ATF2_i1	CCTCTCGCGCGCTTTCCTA	204.477	197.383	205.685	179.863	157.116	324.815
sg_ATF2_i2	TCGGAGGGAGGGGTCTAAG	201.205	208.004	168.215	306.067	454.131	332.789
sg_ATF2_i3	CTCTGAACTGACCCAAGTA	169.307	176.14	180.174	197.463	224.267	190.525
sg_ATF2_i4	CGAGGTGATGGGAAACGGG	79.337	79.6612	83.709	88.4289	77.0516	121.281
sg_ATF2_i5	AGAGAGGACGGAAGCCTGT	170.125	143.39	173.796	252.838	174.335	243.821
sg_ATM_i1	TTGAACCGGAAGCGGGAGT	193.026	187.646	204.09	193.17	269.465	277.394
sg_ATM_i2	TAGGTAGCTGCGTGGCTAA	78.5191	75.2356	68.5616	133.931	133.011	53.7162
sg_ATM_i3	GAGGAGTCAAGGGCCACTC	299.354	273.503	316.5	323.238	297.445	306.77
sg_ATM_i4	TAACGGAGAAAAGAAGCCG	31.0805	38.9455	32.6864	23.6097	2.58273	30.635
sg_ATM_i5	AAGAAGCCGTGGCCGCGGG	552.088	539.041	555.668	729.753	681.411	554.368
sg_ATR_i1	CCGGGAACCCGCGTTGGCG	116.143	102.674	113.206	0.429267	4.73501	1.67863
sg_ATR_i2	GCCCGACGGAGCCGTGTGG	94.8773	93.8232	97.2618	0.429267	18.0791	0.839316
sg_ATR_i3	AGACGCCGGGAACCCGCGT	29.4447	23.8984	35.8753	0.429267	0.430456	0.419658
sg_ATR_i4	CCACGGAGCATCTCCACAA	534.094	493.899	571.613	35.1999	46.9197	54.1359
sg_ATR_i5	GGAAGCAAACTCTCGATCG	170.125	195.612	203.293	42.0681	46.4892	10.9111
sg_ATRX_i1	TGCCTGGGCCCAGACCGCT	378.691	412.468	434.489	900.172	670.219	563.181
sg_ATRX_i2	GGCGCGGGGGAGCGCAGAT	446.578	477.967	475.945	590.671	722.304	656.345
sg_ATRX_i3	GAGCCTCGGCCCAACAAAA	553.723	510.717	515.009	742.202	631.909	862.397
sg_ATRX_i4	CGCTGGGGCCCATGAGACG	94.8773	90.2827	109.22	166.985	217.811	157.372
sg_ATRX_i5	CGGCGCAAGGCTCCGACgg	35.17	60.1884	43.0503	79.4143	35.2974	44.0641
sg_ATXN3_i1	ggttcggcgtggggGCCGT	146.405	206.234	200.104	223.648	207.049	247.178
sg_ATXN3_i2	CCCCACCCAGCCCTCCGAG	159.492	179.68	163.432	214.204	239.333	194.302
sg_ATXN3_i3	GACAGCTCCCCACCGAACG	1672.62	1710.06	1640.7	2374.27	2337.37	2345.05
sg_ATXN3_i4	GCCAGGATTAGGGTAGGAG	269.092	262.882	232.791	330.965	478.667	331.949
sg_ATXN3_i5	TGACTCTAGCTAGACCCTA	8.99698	7.96612	7.17505	9.0146	2.15228	11.3308
sg_ATXN7_i1	CCAGGAGAGGCGGGACTAG	53.164	38.9455	52.6171	69.9705	33.1451	82.6726
sg_ATXN7_i2	GGACTAGGGGTACCGAGGG	374.602	314.219	351.578	18.4585	64.5683	18.4649
sg_ATXN7_i3	TCGGCGGGTGCGGGAAAAA	261.73	238.984	235.182	332.682	328.007	287.466
sg_ATXN7_i4	GCGGGACTAGGGGTACCGA	71.9759	80.5463	45.442	86.7119	81.3561	77.6367
sg_ATXN7_i5	CCCAGCGACGCGCCCCCCT	861.257	917.874	887.315	840.504	958.625	770.492
sg_ATXN7L3_i1	AGCGCGTGCATCTGCCCCG	480.112	463.805	469.567	1091.2	1064.52	1135.59
sg_ATXN7L3_i2	aggcggcgacgggacaaga	205.295	186.761	197.713	464.896	644.822	752.027
sg_ATXN7L3_i3	CTGCTCGCGCCTGCTAGAA	368.876	385.029	385.858	864.543	802.369	740.696
sg_ATXN7L3_i4	GCAGGCGCGAGCAGTCGCT	788.463	737.308	711.128	2536.97	1995.16	2293.43
sg_ATXN7L3_i5	GCGCTCGGGCCCTTCTAGC	611.795	626.668	683.225	737.051	892.334	941.712
sg_AURKA_i1	ACCGTGGGGGATATCTCAG	0.817908	0.885124	0.797228	0.429267	0.430456	0.419658
sg_AURKA_i2	CCACGGTCTACCCACCCGT	511.192	530.189	497.47	104.741	75.7602	112.888
sg_AURKA_i3	CAGGTGGGAGCCGACGGGT	0.817908	0.885124	0.797228	0.429267	0.430456	0.419658
sg_AURKA_i4	TAACAAGCAGTATCCTACA	0.817908	0.885124	0.797228	0.429267	0.430456	0.419658
sg_AURKA_i5	CCAGGACAAGGGCCTTCTT	317.348	291.206	313.311	187.59	169.169	114.147
sg_AURKB_i1	TAGCAGTGCCTTGGACCCC	318.166	285.01	331.647	0.429267	0.430456	0.839316
sg_AURKB_i2	GTAGGGACGATAGCAGGGC	93.2415	87.6273	90.884	1.2878	0.430456	4.61624
sg_AURKB_i3	CTACGGCCGACAGACGGTA	219.199	216.855	231.196	1.71707	0.430456	2.9376
sg_AURKB_i4	GCGCAAGGCCTGCGACAGG	173.396	228.362	189.74	0.858533	0.430456	0.419658
sg_AURKB_i5	CTGTCGGCCGTAGGGCCAG	294.447	290.321	322.08	0.429267	0.430456	0.419658
sg_BAZ1A_i1	ACTTCCCAGGAGCTCCGAG	179.94	171.714	182.565	241.677	193.275	106.173
sg_BAZ1A_i2	CCGAGAGGCGGGGAAGTGG	0.817908	0.885124	0.797228	0.429267	0.430456	0.419658
sg_BAZ1A_i3	GGCAGGACGAGAGGAGGTA	235.557	205.349	223.224	146.38	213.506	172.479
sg_BAZ1A_i4	CTGCCGCCGCCTCACAATG	638.786	639.945	607.488	447.296	505.355	471.276
sg_BAZ1A_i5	CCAGGAGCTCCGAGAGGCG	24.5372	25.6686	30.2947	38.634	1.72182	27.2778
sg_BAZ1B_i1	TCCTCCTCAGCAGCACCGG	408.954	402.731	384.264	318.087	319.398	312.645
sg_BAZ1B_i2	CGGGCAACGGCTTCACCAG	307.533	268.193	255.113	144.663	200.592	148.139
sg_BAZ1B_i3	GTGAAGCCGTTGCCCGGAG	393.414	325.726	369.117	172.994	175.195	225.356
sg_BAZ1B_i4	CGGCCGCCGGGACCCGAAG	392.596	457.609	444.853	348.565	427.442	323.556
sg_BAZ1B_i5	ACGGCTTCACCAGCGGGAA	129.229	133.654	117.193	179.433	47.7806	89.8068
sg_BAZ2A_i1	CGCGCTCCGGGCGCCAGAA	377.055	387.684	385.061	428.408	501.911	410.845
sg_BAZ2A_i2	GGAGCCCCGCTTTCATCCG	298.536	294.746	302.947	669.656	538.069	638.299
sg_BAZ2A_i3	CTCCGGGCGCCAGAACGGG	228.196	224.822	212.063	339.979	312.511	360.066
sg_BAZ2A_i4	CCTCCCCCGCCGGCCATGT	349.247	362.901	353.969	361.013	330.159	462.883
sg_BAZ2A_i5	GAGCCAACATGGCCGGCGG	239.647	214.2	197.713	321.95	256.552	378.112
sg_BAZ2B_i1	GACCGGCGAGGATAAACAG	299.354	279.699	279.03	357.15	284.101	354.611
sg_BAZ2B_i2	GAGCCGCGAAAGAGAACGG	107.146	108.87	93.2757	90.5753	204.897	65.047
sg_BAZ2B_i3	ACAGCGGCGGAGGGCGAGA	106.328	121.262	125.165	144.234	115.793	66.7256
sg_BAZ2B_i4	CGGCGAGGATAAACAGCGG	46.6207	53.9926	47.8337	83.707	58.542	89.3871
sg_BAZ2B_i5	CTCCGGAGTTGCTGCGTGG	363.151	381.489	354.767	472.193	546.679	472.535
sg_BCAS2_i1	ACGCAGACGCAGAAAACGC	226.56	227.477	169.81	12.0195	9.47002	7.9735
sg_BCAS2_i2	TCCTCAGAATGGCGGGCAC	63.7968	49.567	38.267	0.429267	0.430456	1.67863
sg_BCAS2_i3	GTAGTAGCTATGCAGGCAA	0.817908	0.885124	0.797228	0.429267	0.430456	0.419658
sg_BCAS2_i4	AGGTAAGTAGTAGCTATGC	0.817908	0.885124	0.797228	0.429267	0.430456	0.419658
sg_BCAS2_i5	GCTGCAGCGCTGGTGGAGG	457.21	468.231	495.876	6.00973	15.4964	14.688
sg_BCOR_i1	GGCTCCCAGCGGCAAGGTG	394.231	437.251	408.181	553.325	464.892	461.624
sg_BCOR_i2	TCGGCGGGGCCGACCCCGA	64.6147	60.1884	54.2115	123.2	87.3825	80.994
sg_BCOR_i3	GGAGCCCGGAGGATCGCAC	165.217	140.735	142.704	167.843	160.99	140.585
sg_BCOR_i4	GTCGGCCCCGCCGAGGGGT	472.751	480.622	449.637	553.325	640.087	878.344
sg_BCOR_i5	GCGGCGGCAGACGGAGCCT	400.775	389.455	396.222	519.842	637.935	649.63
sg_BIRC5_i1	CAGGCAGGGGGCAACGTCG	372.966	340.773	307.73	12.878	10.3309	15.1077
sg_BIRC5_i2	CGGGACCCGTTGGCAGAGG	771.287	790.416	867.384	3.43413	0.860911	4.19658
sg_BIRC5_i3	TTTGAATCGCGGGACCCGT	130.047	130.113	142.704	112.897	93.8393	192.203
sg_BIRC5_i4	CAGCCTCGGCCATCTGCAA	451.485	456.724	434.489	0.429267	6.88729	6.29487
sg_BIRC5_i5	TCGCGGGACCCGTTGGCAG	395.867	369.982	412.167	520.701	505.355	487.223
sg_BMI1_i1	GCAGAGTGGAAACTGACAC	49.8924	46.9116	53.4143	42.4974	34.8669	37.3495
sg_BMI1_i2	GCTGGTTGCCCATTGACAG	85.0624	80.5463	71.7505	59.2388	72.3165	118.343
sg_BMI1_i3	gaggcgttggaggtcgagg	242.919	207.119	214.454	274.731	315.954	370.977
sg_BMI1_i4	GGCGAGACAATGGGGATGT	223.289	183.221	210.468	240.389	192.414	203.534
sg_BMI1_i5	CGGCATGAGACGAGCGTGG	30.2626	27.4388	18.3362	41.6389	12.9137	15.1077
sg_BOP1_i1	TGGGGCATGGCGGGTTCGC	156.22	180.565	118.787	98.3021	109.336	165.345
sg_BOP1_i2	GCCCGGTCGCTGTCGGAAG	498.924	485.933	499.065	0.429267	5.59592	0.419658
sg_BOP1_i3	GCAGGATGCACAAATGGAA	55.6177	44.2562	57.4004	37.3462	91.687	30.2154
sg_BOP1_i4	TCGGAAGCGGCTGTGCGGG	439.216	423.089	452.028	6.439	8.60911	5.03589
sg_BOP1_i5	GCCGCTTCCGACAGCGACC	0.817908	0.885124	0.797228	0.429267	0.430456	0.419658
sg_BPTF_i1	GGCTGAAGGCGATCCGGAG	390.142	412.468	409.775	141.229	142.05	162.827
sg_BPTF_i2	ATGGCGGCTGAAGGCGATC	199.569	214.2	201.699	254.984	248.803	238.785
sg_BPTF_i3	CCCGGCCGACGGAAGCGGG	3.27163	11.5066	11.9584	6.439	10.7614	0.419658
sg_BPTF_i4	CCCCAGTCACCGAGCGAGA	422.04	373.522	394.628	148.956	123.541	148.139
sg_BPTF_i5	TGACTGGGGGAACCGACAG	213.474	208.889	266.274	7.7268	28.4101	19.3043
sg_BRAF_i1	CCATCTTATAACCGAGAGC	177.486	176.14	186.551	118.907	182.944	152.336
sg_BRAF_i2	agggcgccTGGGCCACCTC	80.1549	71.6951	74.9395	66.5363	48.211	34.4119
sg_BRAF_i3	GCGGGAGGCTATCAATAGG	323.891	358.475	325.269	334.828	384.827	313.904
sg_BRAF_i4	CCGAGCCTGAGGGGATTGG	204.477	181.45	165.823	75.1217	132.58	79.735
sg_BRAF_i5	gggcgcAGCCGAGCCTGAG	721.394	728.457	721.492	549.461	459.296	660.541
sg_BRCA1_i1	TCGCTGAGACTTCCTGGAC	100.603	100.019	97.2618	2.5756	4.73501	14.688
sg_BRCA1_i2	GAAGGCCTCCTGAGCGCAG	462.118	452.298	481.526	0.429267	5.16547	15.1077
sg_BRCA1_i3	CACAGCCTGTCCCCCGTCC	1350.37	1332.11	1336.15	9.87313	11.1918	16.3667
sg_BRCA1_i4	ACTGGAATATGCCTTGAGG	0.817908	0.885124	1.59446	0.429267	0.430456	0.419658
sg_BRCA1_i5	GCGCTGAGGATCAGGAAGG	512.828	507.176	582.774	135.219	323.703	216.124
sg_BRCA2_i1	GGCGCGAGCTTCTGAAACT	1158.16	1139.15	1108.94	3.00487	2.15228	11.3308
sg_BRCA2_i2	GAGGGGACAGATTTGTGAC	116.961	99.1339	121.976	13.7365	8.17866	8.39316
sg_BRCA2_i3	GACACCCGAGGCGCAGCAG	737.753	757.666	727.869	4.72193	0.860911	3.35726
sg_BRCA2_i4	GCGAGCTTCTGAAACTAGG	342.703	315.104	328.458	45.5023	57.2506	41.1265
sg_BRCA2_i5	CCGCCGCAAAAGACACCCG	165.217	130.998	124.368	2.14633	0.430456	0.419658
sg_BRD1_i1	CCCAGCGAAGCAAACAATG	36.8058	24.7835	35.078	36.0584	28.4101	17.206
sg_BRD1_i2	TCGGCACCACAACCCCGAG	401.593	362.901	373.103	215.921	187.679	189.266
sg_BRD1_i3	ggggCTGGCTCGGACTCCA	250.28	275.274	296.569	128.78	171.752	213.186
sg_BRD1_i4	ccgccgccAAACATGGCGT	247.008	270.848	242.357	243.394	308.206	297.118
sg_BRD1_i5	CTGGCTCGGACTCCAGGGC	277.271	272.618	326.864	260.994	348.669	261.866
sg_BRD2_i1	CGACTCGAAGGCTCTGTAT	235.557	211.545	219.238	123.629	114.071	123.799
sg_BRD2_i2	TCGAAGGCTCTGTATCGGT	211.838	226.592	220.832	85.4241	80.9257	109.531
sg_BRD2_i3	CAGCTGAGGCGGGCAACTA	556.995	553.203	510.226	234.809	241.486	219.901
sg_BRD2_i4	GCGGCCCCGGACGACTCGA	112.053	119.492	129.151	63.1022	78.7734	53.7162
sg_BRD2_i5	TGAGGCGGGCAACTAAGGA	138.226	118.607	152.271	58.3803	58.542	86.8692
sg_BRD3_i1	CGGGGCCGGCGAGCCAAAG	258.459	258.456	267.869	353.716	313.802	300.895
sg_BRD3_i2	CGGCGAGCCAAAGAGGAgc	179.94	160.207	188.943	267.862	209.632	227.035
sg_BRD3_i3	gcgcgcccTCCCTCACGGA	1031.38	1012.58	998.927	1074.03	1360.67	1260.23
sg_BRD3_i4	CTTGGCCTCGCGGCTccgg	359.061	380.603	313.311	375.179	413.237	527.51
sg_BRD3_i5	Tccggcggccgtcccctcc	302.626	293.861	262.288	267.862	324.133	334.467
sg_BRD4_i1	GGTAGAAAGACGCCAGGGA	241.283	254.916	250.33	394.496	365.887	441.9
sg_BRD4_i2	TGATGGGTACAGCAAAGTG	30.2626	23.8984	36.6725	20.1755	50.3633	42.3854
sg_BRD4_i3	GAAGCAGTCGCCAAGACGA	257.641	251.375	267.869	437.423	354.695	407.907
sg_BRD4_i4	CACAGGTAGAAAGACGCCA	259.277	292.091	295.772	360.155	463.601	382.728
sg_BRD4_i5	CCTAGAAGAGCTCCACAGG	175.032	148.701	168.215	282.458	190.692	242.982
sg_BRD7_i1	gggcccgccgcccgcaccc	164.399	143.39	141.907	412.955	293.571	423.435
sg_BRD7_i2	ccccTCCTCACCCTCGTAG	223.289	195.612	239.168	380.33	313.372	365.942
sg_BRD7_i3	gATGCCCCTCTCGAGAAGA	403.228	358.475	438.476	558.905	608.664	616.897
sg_BRD7_i4	CAGAGACCCACCGGACCAG	584.804	557.628	541.318	924.641	937.963	680.685
sg_BRD7_i5	AGGCCCAGGCCGGCGAAGG	812.182	857.685	876.951	1894.35	2043.8	2272.45
sg_BRD8_i1	GACCGTCTCTCCTCAGGGT	168.489	137.194	184.16	0.429267	9.03957	5.87521
sg_BRD8_i2	CCTAGCCTCGGATCTACAA	184.847	193.842	213.657	143.804	120.097	111.629
sg_BRD8_i3	GCCAAGATGGCGACGGGAA	188.119	199.153	204.09	281.17	320.259	214.445
sg_BRD8_i4	TCCAGACCGTCTCTCCTCA	42.5312	46.9116	67.7644	0.858533	0.860911	1.25897
sg_BRD8_i5	ATGAGCCAGACGGAGTAAC	131.683	161.093	139.515	154.536	123.11	170.381
sg_BRD9_i1	CCAGCGAGCTCGGCAACCT	427.766	444.332	422.531	49.3657	58.1115	69.6632
sg_BRD9_i2	CTCCCCACGGGCTCCTCGT	960.224	977.177	938.338	1043.12	1055.05	1234.21
sg_BRD9_i3	ACCCCGGTCCTGGAGACTA	89.1519	126.573	79.7228	138.224	182.083	162.827
sg_BRD9_i4	CTCCAGGACCGGGGTGAGT	819.543	873.618	817.159	1352.62	1104.55	1117.97
sg_BRD9_i5	CTGCCCACGAGGAGCCCGT	446.578	428.4	466.378	600.973	704.656	599.691
sg_BRDT_i1	AGCGACTGGCAACTCACCT	362.333	338.117	365.928	571.783	431.317	519.536
sg_BRDT_i2	CCATTACAACAAAAACTGG	6.54326	1.77025	2.39168	1.2878	11.1918	0.419658
sg_BRDT_i3	CACAAAATGAAGCGGTGCA	39.2596	57.5331	43.0503	57.951	49.5024	36.9299
sg_BRDT_i4	CCTAAGGCAGCACCCCCTG	265.82	282.355	268.666	3.00487	21.0923	2.09829
sg_BRDT_i5	GGTAATGTACCCTCCACAG	4.08954	6.19587	2.39168	1.2878	0.430456	4.19658
sg_BRMS1_i1	AGCCGGTACCGGCAACCAC	93.2415	87.6273	84.5062	163.551	132.58	146.041
sg_BRMS1_i2	GCTGCCGCCGGACTCCCGT	0.817908	0.885124	0.797228	0.429267	0.430456	2.51795
sg_BRMS1_i3	CAGAATGGCAGCTCCTCCG	463.754	523.994	526.171	1315.27	1346.9	1201.48
sg_BRMS1_i4	CGCAGCGCCTACGGGAGTC	288.721	300.942	288.597	356.291	414.529	343.28
sg_BRMS1_i5	GGAGCCGCGCAGCGCCTAC	339.432	330.151	322.08	400.077	476.084	390.282
sg_BRMS1L_i1	GCAAGCTCGGTGGCTGGGT	94.0594	74.3504	72.5478	67.8241	97.283	85.6102
sg_BRMS1L_i2	AGGGGGCGAGCAAGCTCGG	281.36	232.788	252.721	312.935	381.384	285.367
sg_BRMS1L_i3	cccgccgccgggACCCATC	55.6177	49.567	58.9949	78.9851	131.289	46.582
sg_BRMS1L_i4	CCACCGCCGCTTCAATGAA	284.632	322.185	329.255	270.009	343.934	420.077
sg_BRMS1L_i5	AGCGCCCAGCGACCGGTCA	483.383	457.609	467.176	571.783	464.892	690.337
sg_BRPF1_i1	GGCAGCGCGAGGACAgcgg	896.427	893.975	923.987	71.2583	83.9388	95.682
sg_BRPF1_i2	gcggcggcggagaccgtgg	146.405	138.964	155.459	217.209	191.553	180.453
sg_BRPF1_i3	ACAgcggcggcggagaccg	121.868	109.755	167.418	57.951	32.2842	60.8504
sg_BRPF1_i4	gcggagaccgtggcggcaa	368.058	369.982	386.656	839.646	727.039	675.229
sg_BRPF1_i5	CCGGGCGCTGCTGGAACAA	273.999	285.895	284.61	449.442	472.21	382.308
sg_BRPF3_i1	CGGAGAGGCGAGAACCCAT	226.56	222.166	205.685	254.984	348.669	249.696
sg_BRPF3_i2	TCTCCTGGAGCGAGGGCGG	164.399	114.181	117.99	34.7706	80.0647	44.0641
sg_BRPF3_i3	GAGGGACCCAGGGGACCTA	143.952	161.978	142.704	233.95	175.195	185.069
sg_BRPF3_i4	CAATTGGAAGGCGTGGCGG	384.417	422.204	365.131	376.896	436.052	378.951
sg_BRPF3_i5	CCAGGGGCCCCGAACggtg	243.736	227.477	213.657	481.208	352.543	387.764
sg_BRWD1_i1	ggcgCGCGCCTGAGAAGAG	462.118	484.163	434.489	274.301	295.293	353.772
sg_BRWD1_i2	GGCGGCGCGCACGGTATgg	490.745	522.223	446.448	548.603	615.551	470.436
sg_BRWD1_i3	CCAGGCGGCGCGCACGGTA	168.489	162.863	157.851	161.834	151.09	169.961
sg_BRWD1_i4	CACCACCCGCGACCCCCGG	855.531	790.416	842.67	1020.8	917.301	1121.33
sg_BRWD1_i5	gAAGCAGCCGGGAGCGCCA	372.148	378.833	364.333	194.887	302.61	202.275
sg_BRWD3_i1	CACCTACCCAGATCGAAGC	450.667	367.327	429.706	565.774	423.999	539.26
sg_BRWD3_i2	TTTGGGGGCTTCGCTCCGG	79.337	77.0058	78.9256	145.951	96.4221	80.1546
sg_BRWD3_i3	GCCGAAGTGGCGAAGAGGT	323.074	298.287	377.886	70.829	89.9652	26.8581
sg_BRWD3_i4	TATTCTAGCCCAAGAGCTG	4.90745	6.19587	8.76951	2.5756	8.17866	2.09829
sg_BRWD3_i5	TACCCAGATCGAAGCCGGT	284.632	295.631	272.652	430.125	533.765	396.157
sg_BUB3_i1	CGCAGCGAGTGGCGAGTAG	220.017	224.822	243.952	0.429267	0.430456	0.419658
sg_BUB3_i2	CGCCTCGCCTCCCTACCTT	332.888	369.097	319.689	0.858533	1.72182	2.09829
sg_BUB3_i3	TAGCCTGCGAGTGTTCTGA	238.011	197.383	242.357	0.429267	0.430456	0.419658
sg_BUB3_i4	GAGTGTTCTGAGGGAAGCA	25.3551	30.9793	27.1058	0.429267	0.430456	0.419658
sg_BUB3_i5	ACACTCGCAGGCTAGGCGA	175.032	183.221	191.335	3.43413	10.7614	9.23247
sg_C14ORF169_i1	GGGGGACGCGCTACCCGGT	30.2626	58.4182	39.0642	66.1071	24.9664	26.0188
sg_C14ORF169_i2	ACCTGGGGGACGCGCTACC	0.817908	0.885124	0.797228	0.429267	0.430456	0.419658
sg_C14ORF169_i3	gccgggggcgAAGCTAAAG	332.07	373.522	368.319	418.964	463.17	321.458
sg_C14ORF169_i4	CTGGCCTGGAGCCCATCCA	291.993	288.55	312.513	687.685	477.806	442.319
sg_C14ORF169_i5	cgggcggggAAGACTGGTG	291.175	329.266	317.297	327.101	300.888	262.706
sg_C17ORF49_i1	GGAGCGACGCCATAAAGAA	110.418	104.445	132.34	0.429267	0.430456	0.419658
sg_C17ORF49_i2	GCCATAAAGAAGGGAGTCG	111.235	100.019	119.584	0.429267	2.15228	7.13418
sg_C17ORF49_i3	AGGGAGTCGGGGATCGCCG	134.955	130.998	154.662	1.2878	1.29137	2.09829
sg_C17ORF49_i4	CCCCCTGCGAGGGCATCCT	85.8803	98.2488	86.1006	90.5753	88.2434	109.95
sg_C17ORF49_i5	GGATCGCCGAGGTGCAAGC	1327.46	1294.05	1299.48	2.14633	31.4233	0.839316
sg_CAMK4_i1	GGCGGCCGGCTTCTCGCTC	695.221	727.572	706.344	783.841	763.628	729.365
sg_CAMK4_i2	TAGGTAGGGAGAAATCGAA	0.817908	0.885124	0.797228	0.429267	0.430456	0.419658
sg_CAMK4_i3	TGGCAGCCTGCGAGAAGGA	254.369	246.95	296.569	279.023	432.608	306.35
sg_CAMK4_i4	CCGGCCTAGGCGCTCTGGT	206.931	187.646	180.971	127.492	100.727	130.933
sg_CAMK4_i5	AGTCGGAGCTGGGACGGTA	301.808	329.266	310.122	503.53	312.511	524.572
sg_CARM1_i1	TCGGCCTCGGCCTGCAcgg	172.579	151.356	142.704	15.4536	14.6355	5.03589
sg_CARM1_i2	GCGCCGGGGAACACCGACA	274.817	266.422	284.61	239.531	319.829	213.186
sg_CARM1_i3	CGCGAACGGCGAGATCCAG	367.241	419.549	406.586	418.106	416.251	451.971
sg_CARM1_i4	gggcCCTGCGCTACCGTGT	621.61	624.898	570.815	500.954	623.3	450.712
sg_CARM1_i5	GCGCCCGCCTCCTCACCAT	247.826	192.957	225.616	193.599	188.109	168.283
sg_CBX1_i1	GTCGGTGCCAGCTGCGTGA	318.984	323.955	337.228	742.202	577.241	673.551
sg_CBX1_i2	CCACCCGGGCCCCGAAGAG	610.977	629.323	663.294	438.711	327.146	311.386
sg_CBX1_i3	ACAGGCTTGAGGCTTGGAT	119.415	115.066	100.451	268.721	196.718	227.035
sg_CBX1_i4	GAAGCAGGACGCTGGACCC	158.674	194.727	162.635	254.555	257.843	296.698
sg_CBX1_i5	GGGTGGGCCGAGCACTTGG	148.859	155.782	152.271	256.272	382.675	242.562
sg_CBX2_i1	ggtccgggcgggtgactgg	351.7	365.556	338.822	309.072	450.257	309.288
sg_CBX2_i2	CCGCGGGCGTGTAAACAAA	34.3521	29.2091	23.9168	25.3267	31.8537	101.977
sg_CBX2_i3	ccgccccccTCAGAGCCGG	23.7193	22.1281	27.1058	13.3073	30.1319	7.9735
sg_CBX2_i4	ggcggtccgggcgggtgac	127.594	106.215	119.584	99.1606	97.283	107.852
sg_CBX2_i5	CGCCCAGCTCTGCACCCGC	233.104	207.119	196.915	233.521	188.54	236.687
sg_CBX3_i1	CTCCCTCCCCCTTCGGATG	710.762	741.734	833.901	1061.58	1089.48	1188.47
sg_CBX3_i2	CGCGGGTCTGCAGCGTCTC	245.372	267.307	309.325	338.691	218.241	315.163
sg_CBX3_i3	CTCAAGCCACATCCGAAGG	496.47	498.325	507.834	1094.2	793.33	806.163
sg_CBX3_i4	CTTGAGCTGTAGGCGCGGA	281.36	289.436	256.707	563.198	458.005	388.183
sg_CBX3_i5	AGCTCGGAGGCGGTGAAGT	217.563	228.362	212.86	268.721	285.392	405.389
sg_CBX4_i1	TGGTCGCCCAAGTAAGTCG	76.0654	81.4314	70.9533	77.6973	42.6151	124.219
sg_CBX4_i2	AGTATCTGGTGAAATGGAG	0.817908	0.885124	0.797228	0.429267	0.430456	0.419658
sg_CBX4_i3	GTGCTGTCTCTTCCCCCCA	504.649	493.899	490.295	788.992	808.826	674.39
sg_CBX4_i4	cctccgccGCGACTTACTT	546.362	571.79	520.59	520.271	676.676	456.168
sg_CBX4_i5	TCGCCCAAGTAAGTCGCgg	65.4326	73.4653	84.5062	130.497	202.314	109.111
sg_CBX5_i1	GCCTCACCATACAGGAACA	234.739	221.281	238.371	412.525	442.508	325.235
sg_CBX5_i2	GTTGGCGTTGCGCAGAAGG	918.51	890.435	867.384	1174.9	1158.36	1038.23
sg_CBX5_i3	CCTTGGGCCATCGGAATGT	235.557	259.341	230.399	334.399	294.862	300.895
sg_CBX5_i4	GTGAGACGCTGCTCAGAAG	0.817908	0.885124	0.797228	0.429267	0.430456	0.419658
sg_CBX5_i5	TAGGTTGGGCTTCTCCAGG	48.2565	53.9926	62.1838	51.0827	108.905	119.183
sg_CBX6_i1	cgggcgcAGGGAGTATTAT	91.6057	94.7083	95.6674	150.673	186.818	164.086
sg_CBX6_i2	TCAGGATGAAGACCAGAGA	0.817908	0.885124	0.797228	0.429267	0.430456	0.419658
sg_CBX6_i3	CCTgcgcccgcggccggtg	60.5252	84.0868	68.5616	85.8533	67.5815	127.156
sg_CBX6_i4	TGAGTGTCGCGGGGTCCGG	71.9759	51.3372	47.0365	41.2096	27.1187	13.8487
sg_CBX6_i5	AGGGAGTATTATGGGCTGT	0.817908	0.885124	0.797228	0.429267	0.430456	0.419658
sg_CBX7_i1	CTGTCAGCCATCGGCGAGC	195.48	193.842	196.118	232.233	212.215	327.333
sg_CBX7_i2	TTCTACTCGCCCTACACGG	0.817908	0.885124	0.797228	0.429267	0.430456	0.419658
sg_CBX7_i3	CGCTCCAGGATGCTAGTGG	642.875	605.425	642.566	609.559	779.986	799.868
sg_CBX7_i4	TGTCGCTCCAGGATGCTAG	213.474	177.025	233.588	259.706	224.267	214.025
sg_CBX7_i5	GACGGGAGGGACCCCACTG	290.357	272.618	251.127	295.765	290.127	309.707
sg_CBX8_i1	TGCTCCTGGAAGCGGCCAA	230.65	252.26	282.219	167.414	200.162	201.855
sg_CBX8_i2	ggaggagAACTGACGTCAG	78.5191	89.3975	121.976	108.175	76.1906	62.9487
sg_CBX8_i3	GTCAACATGGAGCTTTCAG	176.668	211.545	201.699	240.389	170.46	240.884
sg_CBX8_i4	GGGAAGCGGCGAGTCAACA	587.258	597.459	620.244	578.222	649.127	465.4
sg_CBX8_i5	CGTCAGCGGGAGAGTATTA	22.0835	16.8174	11.1612	1.2878	3.8741	8.81281
sg_CCDC101_i1	GAGACCTCCGGCGAAACGC	205.295	161.978	200.104	21.8926	43.476	17.6256
sg_CCDC101_i2	GGCGAAACGCGGGAGCGAA	462.936	436.366	424.923	51.512	55.5288	67.9846
sg_CCDC101_i3	ACCTGCGTTCGAAGATTGG	12.2686	9.73637	13.5529	0.429267	0.430456	0.839316
sg_CCDC101_i4	GCGCGACTACGCTCATAAA	260.095	227.477	230.399	20.6048	17.2182	46.582
sg_CCDC101_i5	CGCAAGCGCAGACCTCGAG	211.02	243.409	212.86	204.76	229.433	292.082
sg_CDA_i1	CACAGGAAAGTGACTGTAG	21.2656	13.2769	11.9584	27.4731	19.3705	36.5102
sg_CDA_i2	GCTGCAGGGACACACCCAA	284.632	315.989	290.988	569.637	433.899	492.259
sg_CDA_i3	TGGGCCATGTTGGTACCCC	30.2626	30.0942	27.1058	14.1658	60.6942	37.7692
sg_CDA_i4	CCCAGACCGCGCTCAAATG	387.688	416.893	385.858	546.457	434.33	505.268
sg_CDA_i5	aaggtgccagacatatCCG	0.817908	0.885124	0.797228	0.429267	0.430456	0.419658
sg_CDC34_i1	TGGAGCGCTCGGGGTCCCC	372.966	382.374	381.075	340.838	331.881	435.605
sg_CDC34_i2	GGAGCCCACGAGCGACCTC	112.053	107.1	102.842	109.463	100.727	189.266
sg_CDC34_i3	gccAAGGCAAGCGCCGGTG	38.4417	30.9793	19.9307	24.0389	23.2446	30.2154
sg_CDC34_i4	CAACAGCGCTAGGACCGCG	80.1549	92.938	81.3173	83.2777	124.402	61.27
sg_CDC34_i5	CAGAGCTGCTGGAGCGCTC	160.31	175.255	141.907	276.877	130.859	229.553
sg_CDC40_i1	TAACCCGGTACCTAACAAG	5.72535	7.08099	2.39168	0.429267	0.430456	0.419658
sg_CDC40_i2	TTACCTTAACTGCCACCTC	4.08954	5.31074	3.18891	0.429267	0.430456	0.419658
sg_CDC40_i3	GACCCTGAACCCGAACCAT	1038.74	960.36	1105.76	15.8829	3.01319	7.13418
sg_CDC40_i4	TTCTGATGGCGGGAGGCAA	6.54326	12.3917	8.76951	0.429267	0.430456	0.419658
sg_CDC40_i5	CAGCTCTGGCCGCTTCCTA	333.706	342.543	316.5	4.29267	9.90048	6.71452
sg_CDCA7L_i1	TGCAGCCCTCGTGAGACGG	26.991	37.1752	24.7141	36.4877	59.4029	53.7162
sg_CDCA7L_i2	CGGAGCGCGCTAGCTGCTC	121.868	139.85	125.165	181.151	215.658	181.712
sg_CDCA7L_i3	TGGTGAGTCCGGGCTCCCG	130.047	138.079	131.543	136.507	133.441	186.748
sg_CDCA7L_i4	CAATTCCCGGAGAAAGTGT	145.588	133.654	151.473	195.316	146.355	155.273
sg_CDCA7L_i5	CAAGGCCAGCAGGACCGGG	206.931	242.524	289.394	324.096	263.008	271.099
sg_CDK2AP1_i1	GCGGGCTCGGGAATCATGG	291.175	353.165	327.661	382.047	417.542	380.63
sg_CDK2AP1_i2	GGCTCGGGAATCATGGCGG	480.112	497.44	513.415	701.851	492.872	719.293
sg_CDK2AP1_i3	GGCGCGGGCTCGGGAATCA	1003.57	951.508	964.646	157.112	191.122	128.835
sg_CDK2AP1_i4	TCGCACGCGGCTCACTCAC	188.937	270.848	258.302	298.77	342.643	214.445
sg_CDK2AP1_i5	CGGGCCGCGCCGGCAAATA	290.357	303.598	251.924	308.643	290.558	419.658
sg_CDK9_i1	GAGATCCCGCTCCCCTCAC	406.5	481.508	441.664	548.603	474.362	461.624
sg_CDK9_i2	TCTCGGGCCGTCTCCTAGT	31.0805	37.1752	35.078	19.317	77.482	49.5196
sg_CDK9_i3	GGGCTGGGCTAGGTACCCA	216.746	213.315	206.482	249.404	225.559	267.742
sg_CDK9_i4	GCAGAGAGGCGCCCGTGAG	353.336	317.76	343.605	331.394	423.568	357.129
sg_CDK9_i5	cggcggcagcagcgactgg	754.111	700.133	690.4	370.457	308.637	319.36
sg_CDYL_i1	GCTCCTCGGAAGCCATGGT	134.955	137.194	151.473	242.965	210.923	227.874
sg_CDYL_i2	TCTGCACTACACCGGAGAG	229.014	223.936	226.413	314.223	253.108	276.135
sg_CDYL_i3	GCTTCCGAGGAGCTGTACG	640.422	560.284	634.594	1134.98	886.739	1018.93
sg_CDYL_i4	GGTACCTCGTACAGCTCCT	192.208	168.174	185.754	330.106	296.584	343.7
sg_CDYL_i5	gggcggcgcggCCGGATCG	681.317	665.613	665.686	1198.08	990.909	1223.3
sg_CDYL2_i1	cggtggctgcagccggcaa	182.393	150.471	165.823	209.911	166.586	224.097
sg_CDYL2_i2	ACGAGGTACGGGGAcgcgg	123.504	145.16	143.501	152.39	132.15	169.542
sg_CDYL2_i3	gtggcagcagcgtccgggc	862.075	889.55	832.306	1044.84	1086.04	904.782
sg_CDYL2_i4	AGCGAGCAGACGCGCACAC	193.026	174.369	191.335	246.828	267.313	235.848
sg_CDYL2_i5	gcgccgggcggcttcctgc	304.262	303.598	303.744	299.628	439.495	477.151
sg_CECR2_i1	CTGAAGCAGGCAGGCAATC	258.459	246.95	249.532	313.794	338.338	224.097
sg_CECR2_i2	CACGGGACACTGTAGATGG	493.198	462.035	478.337	822.046	723.596	569.056
sg_CECR2_i3	TAGCAGCCCTGAAGCAGGC	344.339	337.232	345.997	440.857	597.472	449.453
sg_CECR2_i4	ACGTCATCTCTGTGAAGAG	10.6328	4.42562	3.98614	10.3024	0.430456	0.419658
sg_CECR2_i5	GCTTCTAACTCCTGAGGGA	44.167	38.9455	62.1838	50.6535	34.4364	34.4119
sg_CHAF1A_i1	GGCAGCTCGACCTCCTCTC	619.156	593.918	631.405	0.858533	8.60911	1.25897
sg_CHAF1A_i2	gcgggagggcgaagagcag	173.396	163.748	199.307	0.429267	3.01319	2.09829
sg_CHAF1A_i3	GGCGCGGGCTCCCCTCAGg	811.364	801.037	775.703	45.073	50.7938	31.4743
sg_CHAF1A_i4	GCGCCGGAAACAAACAATA	212.656	231.017	241.56	190.594	174.765	116.245
sg_CHAF1A_i5	CGTCCCTCCAGGACTCTCT	65.4326	56.6479	43.8476	84.5655	41.3237	73.8598
sg_CHAF1B_i1	GTCCGGGTCCCTCCAGGTA	706.672	717.836	722.289	8.58533	5.59592	8.39316
sg_CHAF1B_i2	CAGGGAAGCCGTACCTGGA	197.116	204.464	169.012	0.429267	3.01319	0.419658
sg_CHAF1B_i3	GAGGGACCCGGACAGTCAG	232.286	239.869	271.855	0.429267	0.430456	0.419658
sg_CHAF1B_i4	GGGCCAGGGAAGCCGTACC	403.228	393.88	410.573	0.429267	0.430456	0.839316
sg_CHAF1B_i5	AGCCGTACCTGGAGGGACC	90.7877	70.8099	103.64	0.429267	1.29137	0.419658
sg_CHAT_i1	TGCGGTGCAGCGTCGGCCG	102.238	127.458	114.004	169.56	140.329	179.614
sg_CHAT_i2	CCCCGCCCACACTCCTGAG	247.008	281.469	278.233	425.403	343.073	381.469
sg_CHAT_i3	TGAATGACCGGCCAGACTG	121.868	130.113	102.045	135.219	164.004	103.655
sg_CHAT_i4	AGCGCGGTGCCGGGAGCAA	121.868	136.309	123.57	173.424	96.8525	131.353
sg_CHAT_i5	GCTGCTGCGCAGGACTCAG	264.184	285.895	324.472	373.891	254.399	349.995
sg_CHD1_i1	CAACAGTCACAGGTTTTCT	85.8803	75.2356	105.234	133.931	128.706	112.468
sg_CHD1_i2	ttttCTTTAGGTGAATCAA	0.817908	0.885124	0.797228	0.429267	0.430456	0.419658
sg_CHD1_i3	GAAAACTCTGCTACCTATG	0.817908	0.885124	0.797228	0.429267	0.430456	0.419658
sg_CHD1_i4	AAAGTGTTAGAAACAGTAG	0.817908	0.885124	0.797228	0.429267	0.430456	0.419658
sg_CHD1_i5	TTGTTTACTTAAATCTATT	0.817908	0.885124	0.797228	0.429267	0.430456	0.419658
sg_CHD1L_i1	AGGCCGTCCAACTCTTCAG	278.089	307.138	319.689	343.413	426.581	531.706
sg_CHD1L_i2	GGCCGGGACCCAAACCCAC	145.588	166.403	137.123	205.619	123.11	297.537
sg_CHD1L_i3	AGCGCCTGGCTTCTTACTG	881.704	936.461	945.513	1087.76	1064.95	1030.68
sg_CHD1L_i4	GGCCTGTGGAGGGGAAACG	338.614	335.462	362.739	10.3024	21.5228	20.9829
sg_CHD1L_i5	ACTGAGGGCCGAGCCGAGG	243.736	196.498	219.238	279.453	201.453	262.286
sg_CHD2_i1	GCAGAGCGCGCTCTCTCTA	310.805	331.036	333.241	359.296	335.755	321.038
sg_CHD2_i2	GTTGCGTAAAGTGAGGCAA	82.6087	100.019	78.1284	72.1168	81.3561	81.8333
sg_CHD2_i3	ACGACCTGGGCTCTCAGTA	0.817908	0.885124	0.797228	0.429267	0.430456	0.419658
sg_CHD2_i4	GGGAAAGTTGCGTAAAGTG	100.603	89.3975	78.9256	78.9851	67.1511	80.994
sg_CHD2_i5	TGTAGAGAGTGTCAATCAA	0.817908	0.885124	0.797228	0.429267	0.430456	0.419658
sg_CHD3_i1	tcctcctcgtccCTCAGAG	72.7938	73.4653	75.7367	76.8387	66.7206	69.6632
sg_CHD3_i2	AGGATGGCTTCCCCTCTGA	148.041	140.735	128.354	194.887	129.998	140.166
sg_CHD3_i3	GCTTCCCCTCTGAGggacg	205.295	203.579	241.56	267.862	331.451	254.732
sg_CHD3_i4	CGACGACGAGGGAGTACTC	7.36117	23.0132	29.4974	6.00973	9.90048	6.29487
sg_CHD3_i5	GCGACCGCCACAGCCCCCC	228.196	256.686	198.51	310.789	202.314	208.57
sg_CHD4_i1	GGTCGGCTCCTCTGGGCAA	301.808	291.206	244.749	50.6535	84.7998	57.0735
sg_CHD4_i2	TCCGGAGACGCCTGAGGAA	38.4417	76.1207	53.4143	32.195	64.5683	56.6538
sg_CHD4_i3	CCGGACCCAGCGCGACCTG	182.393	175.255	161.04	99.1606	43.9065	52.4572
sg_CHD4_i4	GACCCAGCGCGACCTGCGG	710.762	737.308	715.114	349.423	315.524	445.257
sg_CHD4_i5	CAAGAGCTGCGGGGACGAG	175.85	192.957	184.16	139.512	93.8393	117.504
sg_CHD5_i1	CGCAGCCGGCCGAGGGTGG	533.276	496.555	506.24	518.125	602.638	545.135
sg_CHD5_i2	AGCCGGCCGAGGGTGGCGG	122.686	93.8232	110.017	187.59	340.921	323.556
sg_CHD5_i3	AGAATGAGGACGAGATGTC	0.817908	0.885124	0.797228	0.429267	0.430456	0.419658
sg_CHD5_i4	TCTCCTCGGCGAACAGCCG	124.322	111.526	112.409	226.224	165.725	178.774
sg_CHD5_i5	GAGTCCCGCAGCCGGCCGA	733.663	744.389	755.772	1162.03	925.91	1093.21
sg_CHD6_i1	ccgCAGCGGCGCACTCCCA	127.594	140.735	136.326	115.902	164.004	146.88
sg_CHD6_i2	cgtgccgaggccccccccg	417.951	438.136	419.342	514.691	522.573	445.677
sg_CHD6_i3	TGAATGGAGCCGGGATGAG	62.9789	58.4182	74.9395	34.7706	44.3369	40.2871
sg_CHD6_i4	CGGTCCGCCGAGGCCAGGG	433.491	465.575	432.895	364.018	352.543	376.013
sg_CHD6_i5	ATCCCGGCTCCATTCATAG	293.629	292.976	302.947	265.287	396.019	262.706
sg_CHD7_i1	gagttgggagcgaggagtt	161.128	175.255	198.51	288.467	280.227	232.91
sg_CHD7_i2	GCTCGTGCTCGGGAACTAT	143.134	138.079	144.298	217.209	206.619	204.793
sg_CHD7_i3	TCCCCTCGGCACTAGGCAG	258.459	233.673	233.588	407.374	601.346	449.034
sg_CHD7_i4	GCAGCTGCCGAGCCAACTC	413.043	387.684	373.103	785.987	598.764	746.152
sg_CHD7_i5	cggggccgcgctaggagtt	141.498	101.789	91.6812	143.375	161.421	117.085
sg_CHD8_i1	TGCCTGGAAAGGAAGTACC	59.7073	68.1546	57.4004	127.921	65.8597	87.7085
sg_CHD8_i2	AGGCGCCTTGTTCTCGGAG	206.931	208.889	242.357	464.037	388.701	277.813
sg_CHD8_i3	AGAACAAGGCGCCTTCCGG	354.154	346.084	339.619	698.417	694.325	823.788
sg_CHD8_i4	GTTGAAACGCTGCCTGGAA	758.2	712.525	791.648	1700.33	1568.15	1306.39
sg_CHD8_i5	CAGAGAAGGGAAAACTCCT	156.22	187.646	154.662	377.325	342.212	446.096
sg_CHD9_i1	TATCTCTGCAGACCGCAAG	344.339	351.394	374.697	554.183	555.288	420.497
sg_CHD9_i2	AGAGATAACCGGAGGAGTC	0.817908	0.885124	0.797228	0.429267	0.430456	0.419658
sg_CHD9_i3	GTCGCCCAGAGCCACTCCA	634.696	606.31	613.866	529.286	442.508	503.17
sg_CHD9_i4	GGTCTGCAGAGATAACCGG	310.805	322.185	281.422	482.496	375.788	470.017
sg_CHD9_i5	CCTGAGTCCCAGGATTCCG	238.829	258.456	245.546	408.662	349.099	302.993
sg_CIR1_i1	TGAGTAAACAGACCCGGGG	26.173	28.324	41.4559	63.9607	43.476	143.523
sg_CIR1_i2	AGAAGCGGAGGCTGTCCTA	476.022	468.231	481.526	625.442	571.215	586.682
sg_CIR1_i3	ACTGGAACTAGGGAAAGCA	4.90745	0.885124	0.797228	0.429267	0.430456	0.419658
sg_CIR1_i4	TCAGCTGAAGGAAGTACTG	0.817908	0.885124	0.797228	0.429267	0.430456	0.419658
sg_CIR1_i5	AAACGCAGTTCCGGTTAGG	19.6298	14.162	14.3501	15.4536	19.3705	17.6256
sg_CLOCK_i1	CCGGGCGGGCGCCTCTCAC	154.585	151.356	166.621	23.6097	24.536	30.2154
sg_CLOCK_i2	TCACCGGGAGCGCTCGCGG	278.906	243.409	215.252	266.145	230.724	416.72
sg_CLOCK_i3	CGAGAGCGCGAAGGAAATC	171.761	154.012	175.39	250.262	169.169	138.067
sg_CLOCK_i4	gggagctgaagcCCAAGTT	446.578	423.089	388.25	521.988	480.819	610.602
sg_CLOCK_i5	CCGGAGAGCGAGAGCGCGA	263.366	277.044	266.274	281.599	285.392	385.665
sg_COIL_i1	ATACCACGGGGCCACCGAG	363.969	330.151	342.808	184.155	278.505	203.954
sg_COIL_i2	GAAGCCGAGAGATACCACG	114.507	117.722	138.718	248.545	158.838	201.855
sg_COIL_i3	TTCCGAGACGGTTAGGCTA	0.817908	0.885124	0.797228	0.429267	0.430456	0.419658
sg_COIL_i4	GGCAGCTTCCGAGACGGTT	338.614	369.097	413.761	367.882	317.676	289.984
sg_COIL_i5	GAACCCCGGAGATCCTGAT	449.031	470.886	424.125	547.315	642.24	586.262
sg_CRAT_i1	TGGAGGCCGGGTCGAACAG	170.125	152.241	158.648	220.214	175.195	215.704
sg_CRAT_i2	CCCGCTCGGCCCAGAGGGT	20.4477	25.6686	25.5113	16.7414	21.0923	7.9735
sg_CRAT_i3	CAGGCGGGCGTCCCAGGTT	364.787	345.198	304.541	570.066	527.739	577.449
sg_CRAT_i4	GAACAGCGGCCGCAGGACG	648.601	670.924	654.524	817.324	822.601	990.392
sg_CRAT_i5	CCCAGAGACAGGCCGGTAG	265.82	223.936	252.721	372.604	415.82	351.673
sg_CRB2_i1	CCAGGCCTGGCCAGCGCCA	392.596	365.556	381.872	518.125	550.983	423.435
sg_CRB2_i2	GCCGAGCAGAGCGCAGAGC	487.473	448.758	449.637	535.296	590.155	680.685
sg_CRB2_i3	CGGCTGCTGTGAGAACGGG	269.092	301.827	289.394	414.242	405.489	371.397
sg_CRB2_i4	AGCGCAGAGCGGGCTGCCA	613.431	568.25	624.23	936.231	682.272	647.952
sg_CRB2_i5	GCTCGGCTGCTGTGAGAAC	218.381	231.017	219.238	218.926	272.478	388.183
sg_CREBBP_i1	GCTTCGAGCGCGATCTACT	538.183	513.372	504.645	698.846	663.763	787.278
sg_CREBBP_i2	TCGCGCTCGAAGCCCCGGT	22.0835	37.1752	29.4974	25.3267	65.8597	83.9316
sg_CREBBP_i3	CGGGTCCGCGACAAGATGG	291.175	318.645	270.26	463.608	340.49	345.378
sg_CREBBP_i4	GGTCGGGTCCGCGACAAGA	425.312	427.515	366.725	652.915	632.77	592.137
sg_CREBBP_i5	tcccgagcgcgacactccg	260.095	261.112	225.616	362.301	482.541	406.229
sg_CSNK2A1_i1	CTTCCACCACAGGTACCTA	136.591	153.126	148.284	227.511	397.311	150.237
sg_CSNK2A1_i2	CCTCGCCTGGCTGCTCCCT	654.326	639.06	668.077	1096.78	1201.4	1004.66
sg_CSNK2A1_i3	CGATGGAGGAGGAGACACA	224.925	213.315	252.721	374.75	265.591	369.299
sg_CSNK2A1_i4	GACAATATGGCGGCGATGG	767.197	705.444	699.966	1156.87	962.929	1198.96
sg_CSNK2A1_i5	CAGAGGCCGATGTGAGGGT	416.315	422.204	467.973	716.446	683.994	764.616
sg_CSNK2B_i1	ACCAGGTCCGGCACGAAGG	11.4507	11.5066	9.56674	36.0584	20.6619	27.2778
sg_CSNK2B_i2	GAGCGGCACATGGGGTCTC	590.529	570.905	609.082	1050.42	923.327	1157.42
sg_CSNK2B_i3	TGCTACTTCCAGGGAACGG	108.782	119.492	116.395	144.663	154.964	80.1546
sg_CSNK2B_i4	GACCGCGGCAGGCGAAGTG	238.829	251.375	221.629	394.925	535.487	505.688
sg_CSNK2B_i5	GGGAGGAAGCGACCAGGTC	90.7877	90.2827	81.3173	368.311	272.478	342.86
sg_CSRP2BP_i1	GGCGGCGGTGCGCACTCTG	376.237	399.191	350.78	24.8975	34.8669	20.1436
sg_CSRP2BP_i2	TCGGGCGGGCGGGAGAGAG	105.51	101.789	94.8702	92.7216	57.681	54.5555
sg_CSRP2BP_i3	GGTCGAGCCTGGGCAGTAC	345.157	359.36	336.43	100.019	108.044	83.9316
sg_CSRP2BP_i4	GGCGGTGCGCACTCTGCGG	261.73	251.375	237.574	21.8926	23.6751	20.1436
sg_CSRP2BP_i5	CTTCAGCGCGGAGCTCCAA	101.421	103.56	105.234	26.1853	35.7278	18.8846
sg_CTSL_i1	GCTGCGCAGGCGCACTCCA	287.903	274.388	272.652	324.526	413.668	287.466
sg_CTSL_i2	CGACCTCCGCAACCTTGAG	129.229	134.539	129.151	178.575	150.229	178.774
sg_CTSL_i3	GACCGCTACAGCCAGTGTG	212.656	206.234	179.376	270.867	192.414	172.899
sg_CTSL_i4	CGCCACACACTGGCTGTAG	193.026	220.396	220.832	161.834	230.724	236.687
sg_CTSL_i5	CAACCTTGAGCGGCATCCG	282.178	353.165	283.813	303.492	393.006	373.495
sg_CUX1_i1	TGAGCGGCTGATAGAGAGG	165.217	175.255	193.726	147.238	228.141	197.239
sg_CUX1_i2	CATATTGAGACGGAGTGAG	67.0684	89.3975	55.0087	40.3511	74.4688	38.6085
sg_CUX1_i3	CCAccccgggcgccccccc	995.394	1000.19	973.416	1248.74	1145.44	1151.54
sg_CUX1_i4	GAGTGAGCGGCTGATAGAG	269.092	236.328	262.288	267.433	289.697	238.366
sg_CUX1_i5	GAGTTCAGGAGCCGCCAGG	817.09	833.787	845.062	956.836	987.035	1193.09
sg_CWC22_i1	AGGTAATTATCGAACTCCG	0.817908	0.885124	0.797228	0.429267	0.430456	0.419658
sg_CWC22_i2	TACGCTCGGGCCCGCAAGA	984.761	997.535	939.932	10.3024	0.860911	5.45555
sg_CWC22_i3	TCTGCCTGCGGGGACTCCA	258.459	262.882	251.924	11.5902	3.01319	0.419658
sg_CWC22_i4	GCGGGTCGCCGGATCGGGT	37.6237	51.3372	34.2808	0.429267	0.430456	0.419658
sg_CWC22_i5	GGACCCGGGCACTAGGAAA	380.327	416.893	408.181	20.1755	13.3441	17.206
sg_CXXC1_i1	GAGCCATAACCGGAGTCTG	285.45	289.436	285.408	45.9315	15.9269	33.9923
sg_CXXC1_i2	GGTCTGTCGGCCGACTCAG	452.303	503.636	456.812	22.7511	17.2182	19.3043
sg_CXXC1_i3	ACCTGCACAGACCACTCGG	0.817908	0.885124	0.797228	0.429267	0.430456	0.419658
sg_CXXC1_i4	GGACACGGACTCCTCGTCA	561.903	603.655	575.599	583.803	462.309	515.759
sg_CXXC1_i5	CTGAACGGCGGGAGTCTAT	56.4356	82.3165	52.6171	8.15607	1.72182	3.35726
sg_DAXX_i1	CGGACGGTGCGGGGATCAG	63.7968	83.2017	78.9256	2.14633	1.29137	7.13418
sg_DAXX_i2	AGGCGGAGGGAACCATGCG	390.96	411.583	349.983	744.778	624.591	589.619
sg_DAXX_i3	TGCGAGGTTCTGAGAATTG	85.8803	97.3637	121.179	213.346	221.254	307.609
sg_DAXX_i4	CGCAGGCCCCACTACGGAC	610.977	590.378	589.152	889.87	1092.93	937.515
sg_DAXX_i5	CCAGTTTGAGGAGACTCAT	44.167	49.567	28.7002	116.331	60.6942	36.9299
sg_DCTD_i1	CTTCCTTCCCTGAGCACGG	358.244	334.577	307.73	424.545	310.358	365.942
sg_DCTD_i2	ACGAGCACCGGCCTGCGCG	281.36	261.112	235.182	400.506	307.345	423.854
sg_DCTD_i3	GCGCGGAGCCGGCACCGGA	63.7968	50.4521	51.0226	31.3365	80.9257	43.6444
sg_DCTD_i4	CTGATCCAGGGCCTACACC	480.112	475.312	462.392	654.632	883.725	649.63
sg_DCTD_i5	GCTCAGGGAAGGAAGTCGG	382.781	388.57	368.319	640.895	519.129	761.259
sg_DDX23_i1	ACGTTGAGGCCGCGTTGGG	227.378	243.409	223.224	15.4536	28.4101	1.67863
sg_DDX23_i2	GTTGGGCGGTTCAGACTCA	310.805	339.003	344.403	11.5902	0.860911	0.419658
sg_DDX23_i3	GGGCGGTTCAGACTCAGGG	553.723	599.229	578.788	0.429267	0.430456	3.77692
sg_DDX23_i4	GACCAGGAAACGGGAAAGA	148.859	167.288	179.376	1.71707	0.430456	0.419658
sg_DDX23_i5	GCGACGTTGAGGCCGCGTT	248.644	204.464	259.896	0.429267	0.430456	0.419658
sg_DHX15_i1	GGTTCCGGCCGCACCGTGT	233.104	267.307	251.924	0.429267	0.430456	0.419658
sg_DHX15_i2	TGTGGGCTGTAGTAGCGGG	318.166	313.334	285.408	16.3121	7.31775	2.51795
sg_DHX15_i3	ACCGTGTGGGCTGTAGTAG	0.817908	0.885124	0.797228	0.429267	0.430456	0.419658
sg_DHX15_i4	CTGTAGTAGCGGGAGGGGT	76.8833	94.7083	72.5478	56.2339	57.2506	69.2435
sg_DHX15_i5	AGGCCTGCAGTAGCCATGA	272.363	246.065	235.182	33.4828	12.9137	38.6085
sg_DHX8_i1	GCGGGAGCCTTAATCGGGT	166.035	147.816	195.321	1.2878	0.430456	0.419658
sg_DHX8_i2	CGCTCAGAGCTACTCCGGC	300.172	289.436	248.735	27.0438	11.6223	24.3402
sg_DHX8_i3	GAGCTGTCAGTGAAGCCCG	49.8924	51.3372	55.806	81.1314	59.4029	53.7162
sg_DHX8_i4	TGAGCGCCGGCTGTGAGGA	33.5342	33.6347	40.6586	6.439	0.430456	6.71452
sg_DHX8_i5	GCTCTGAGCGCCGGCTGTG	6.54326	8.85124	5.5806	0.429267	0.430456	0.419658
sg_DIDO1_i1	AATGGCTGCGAGACCCTAG	49.0745	38.9455	43.8476	42.4974	28.4101	126.317
sg_DIDO1_i2	GGGCGGACGGCCACCGAGA	253.551	264.652	252.721	524.564	384.397	540.519
sg_DIDO1_i3	CGCAGGCCGCAGGCCTCTA	414.679	408.042	335.633	602.69	563.466	474.633
sg_DIDO1_i4	TAGCCCCGCGCCATCTCGG	287.086	254.916	285.408	355.433	482.971	316.842
sg_DIDO1_i5	GCTCCCGCCGAGAAGATGG	65.4326	82.3165	82.9117	83.707	130.428	73.8598
sg_DLAT_i1	GTGACCTCTCCAAGAGCAG	165.217	179.68	168.215	76.8387	105.031	73.8598
sg_DLAT_i2	GGATCAGTGAGGCCTCTCA	132.501	137.194	135.529	94.0094	72.3165	141.005
sg_DLAT_i3	GCTCTTGGAGAGGTCACTC	162.764	125.688	131.543	66.9656	102.879	108.272
sg_DLAT_i4	TCCCGAGAAGGGGGGTCTA	100.603	88.5124	104.437	110.322	114.071	103.236
sg_DLAT_i5	GGGGGTTGGTGGCACTATG	207.749	214.2	192.929	132.214	70.5947	116.245
sg_DMAP1_i1	CGCGGCTTTGCGGGGACGG	211.838	208.004	188.146	44.2145	27.1187	17.206
sg_DMAP1_i2	GGGAGCCACCGGAGGTCAA	291.993	319.53	311.716	54.0876	99.4352	70.5025
sg_DMAP1_i3	CAGCTGCCGGACCCAGGTG	461.3	461.15	438.476	1.2878	6.45683	6.29487
sg_DMAP1_i4	AACCCGGACAAGGTAGCAG	304.262	322.185	345.997	12.0195	50.3633	12.1701
sg_DMAP1_i5	GCACTTCCGCACCTGGGTC	642.875	641.715	629.013	66.5363	59.8333	54.5555
sg_DNMT1_i1	GTACGCGCCGGCATCTCGG	720.577	753.241	715.114	0.429267	0.430456	3.77692
sg_DNMT1_i2	GAGGCTTCAGCAGACGCGG	230.65	256.686	265.477	16.3121	0.430456	12.1701
sg_DNMT1_i3	TGGCCGGGACGGCCAGTGT	12.2686	7.08099	7.97228	9.44387	2.15228	15.5273
sg_DNMT1_i4	TCGGAGGCTTCAGCAGACG	4.90745	1.77025	3.98614	0.429267	0.430456	0.419658
sg_DNMT1_i5	GCTTGGTCGCACAGGAAGT	261.73	315.104	298.961	197.892	153.242	138.907
sg_DNMT3A_i1	CACTCCTCGAGGGCTCCAG	661.687	625.783	632.999	964.562	1061.07	899.327
sg_DNMT3A_i2	CCAAGGCCCCACTCCTCGA	597.073	646.141	623.432	1165.03	1228.09	1132.66
sg_DNMT3A_i3	TGGCACCTGGCGCCCTCGG	247.826	227.477	245.546	561.91	457.144	514.081
sg_DNMT3A_i4	GGGCCGGCCTGTGACACCA	346.793	378.833	338.822	438.711	506.646	551.43
sg_DNMT3A_i5	GTGGGGCCTTGGGGCTCGT	352.518	331.036	345.2	522.418	427.873	565.699
sg_DNMT3B_i1	CCAGGGACCTCCCGAGGAG	200.387	165.518	193.726	147.238	247.942	212.347
sg_DNMT3B_i2	CCTGGAGAGGGTCTCTCCC	101.421	118.607	107.626	155.395	187.248	154.014
sg_DNMT3B_i3	GCCGGTCCCGTCCGTCGGG	87.5161	100.019	85.3034	160.546	139.468	137.648
sg_DNMT3B_i4	CTGCTTCGAGGGCTGCTAG	339.432	382.374	355.564	573.071	425.721	487.642
sg_DNMT3B_i5	CGGACGGGGCAGCGGGAGT	296.9	309.793	282.219	379.901	330.59	321.878
sg_DNMT3L_i1	TGCCCAACCCAGGGATGAG	351.7	317.76	327.661	400.506	267.743	314.324
sg_DNMT3L_i2	GGACTGGGCCATGGAACGA	241.283	233.673	294.177	351.569	302.61	465.82
sg_DNMT3L_i3	GCGCAGGCAAAGAATGAGC	312.441	350.509	287.799	478.632	381.384	400.773
sg_DNMT3L_i4	TGGGCCATGGAACGAGGGA	300.99	276.159	268.666	521.13	499.759	349.155
sg_DNMT3L_i5	GACCCTTGAGCCCCTCTCA	805.639	736.423	834.698	577.793	629.757	675.649
sg_DNTTIP1_i1	GCGTCGCCAGTGGCTCCCA	184.847	212.43	180.971	274.731	208.771	258.929
sg_DNTTIP1_i2	TCTGGCACGGCAGGAGGAA	166.035	157.552	176.187	193.17	286.253	259.349
sg_DNTTIP1_i3	CGGCCCCGCTAGGTCCCCG	1.63582	3.5405	3.98614	0.858533	0.430456	2.51795
sg_DNTTIP1_i4	GAGTCCAGCGGAGTTGTGG	564.356	581.527	585.165	955.118	1053.76	1056.7
sg_DNTTIP1_i5	cgtcacctagctaggaggg	216.746	189.417	211.265	227.082	228.572	251.795
sg_DOT1L_i1	TTTGGGGTGTCCCCAGGGG	97.331	114.181	131.543	172.136	151.52	143.943
sg_DOT1L_i2	CGGCCGCGCGCGCGGACAT	498.924	528.419	432.098	483.354	500.189	454.07
sg_DOT1L_i3	TCACGCCGGCCCAAGATGG	345.975	272.618	298.961	55.8047	54.6679	75.1187
sg_DOT1L_i4	GCAGCGACAGTGGAGTCCA	489.109	455.839	442.462	931.509	702.934	683.623
sg_DOT1L_i5	CTCGGCCGGGAAGCAACGG	578.261	552.317	523.779	890.728	907.831	970.668
sg_DPF1_i1	CTACGATTTCATTCATTCT	0.817908	0.885124	0.797228	0.429267	0.430456	0.419658
sg_DPF1_i2	AGCGGGTTCTGAATGGCGG	556.177	520.453	535.737	707.002	613.83	796.51
sg_DPF1_i3	GACCCTGAGGGAGAGATGG	332.888	330.151	348.389	245.111	237.181	249.277
sg_DPF1_i4	GTTTCCCCACCCAGAGTGG	259.277	241.639	286.205	303.062	329.729	321.458
sg_DPF1_i5	TCTCCCTCAGGGTCTCCGG	4.90745	3.5405	3.18891	20.1755	8.17866	2.09829
sg_DPF2_i1	CATGTTGCGACTCCTGGTG	377.873	338.117	301.352	163.551	114.501	150.657
sg_DPF2_i2	CTGCGCGCTGCGGACTGTG	31.0805	30.9793	19.9307	0.429267	0.430456	5.45555
sg_DPF2_i3	GCTTCTCGGCCCGAGGCAG	211.838	194.727	207.279	2.14633	14.6355	11.3308
sg_DPF2_i4	CGAGGCCCGGGCGGCCCTA	324.709	339.003	294.974	328.818	369.761	275.296
sg_DPF2_i5	TCTCGGGAGAGGACCGGGA	207.749	192.957	203.293	68.6827	166.156	101.138
sg_DPF3_i1	ggcTCGGCCAAGTACACCG	308.351	269.078	287.799	355.862	485.554	434.765
sg_DPF3_i2	GTCTTACTTACGCTTTCAG	0.817908	0.885124	0.797228	0.429267	0.430456	0.419658
sg_DPF3_i3	TCGGCCAAGTACACCGAGG	210.202	192.072	228.804	308.643	270.326	351.254
sg_DPF3_i4	CGAGCGCTCTACAGCAGGA	336.978	315.104	320.486	552.466	373.635	422.176
sg_DPF3_i5	CCGGAGTCCCCCGCCTCGC	489.927	450.528	490.295	455.881	558.731	511.143
sg_DPY30_i1	CTCTTAAGAACGAACGGCT	66.2505	79.6612	66.9672	7.7268	9.03957	1.25897
sg_DPY30_i2	GAGCTGGTGGCGCGGTGCA	422.04	435.481	375.494	8.15607	9.90048	11.7504
sg_DPY30_i3	CAGGGCTCTTAAGAACGAA	2.45372	1.77025	13.5529	0.429267	0.430456	0.419658
sg_DPY30_i4	GTGCGACAGCCGTCACTTA	110.418	92.938	108.423	1.71707	0.430456	1.25897
sg_DPY30_i5	CAGCTCCGGCCGTAAGTGA	820.361	785.99	782.878	14.5951	1.72182	14.2684
sg_DR1_i1	AAGGATGGTTTGGCCGAgg	80.1549	111.526	97.2618	176.429	89.5348	178.774
sg_DR1_i2	CCCAACGGCGTCGGAGCAG	125.14	113.296	114.004	130.497	78.7734	83.9316
sg_DR1_i3	TCGCCTAACTGGTCCCCAA	245.372	273.503	263.883	552.466	371.914	417.979
sg_DR1_i4	GTAGCCCGAACGCAGATCG	601.162	600.114	550.087	674.807	664.623	668.934
sg_DR1_i5	ATCGTGGAAGCCGAAGACG	257.641	280.584	279.03	415.959	492.872	544.296
sg_DYDC1_i1	ACGGGACGCCGCTCCTGGG	305.897	318.645	287.002	166.126	132.58	222.419
sg_DYDC1_i2	CCGGACCCAGCGAAGCTAG	220.835	218.626	269.463	402.223	260.426	272.358
sg_DYDC1_i3	CGAGCAGGCGCGTGTGTAG	93.2415	149.586	116.395	126.204	164.434	109.531
sg_DYDC1_i4	GCGCCTCAGGAGCCAGTGT	181.575	199.153	189.74	234.809	272.478	287.046
sg_DYDC1_i5	GATGAGGCGGTGTGCAGGA	28.6268	30.9793	33.4836	77.6973	21.5228	23.5008
sg_DYDC2_i2	TGAGCAGAGGGCACGCGGT	87.5161	101.789	113.206	38.2047	95.5611	73.0205
sg_DYDC2_i3	AGGCGCCGCAAAGCGGAAG	406.5	412.468	354.767	600.973	601.777	462.043
sg_DYDC2_i4	ACGCGGTGGGCAGCGAAGG	87.5161	102.674	68.5616	39.4925	58.1115	55.3948
sg_DYDC2_i5	CAGTGTAGGCGCCGCAAAG	424.494	422.204	393.034	512.974	405.489	493.518
sg_DZIP3_i1	GCTCTGAGGAGAAGAATCT	49.8924	40.7157	57.4004	57.5217	41.7542	92.7444
sg_DZIP3_i2	ATTTTGAGGCGGCCTGGGA	282.178	259.341	242.357	84.9948	98.1439	211.088
sg_DZIP3_i3	AACTGGCCATCCAACATGA	108.782	112.411	103.64	90.5753	110.197	154.014
sg_DZIP3_i4	TACCATCCCCGGGCAGAAG	810.546	867.422	915.218	937.519	1142.86	1118.39
sg_DZIP3_i5	GAAGTCCCTAGGCACCCTA	151.313	161.093	181.768	317.657	198.01	117.924
sg_E2F6_i1	GAGCAGACGACCCAGACGA	36.8058	30.9793	28.7002	17.1707	19.801	65.047
sg_E2F6_i2	ACGCAGACGGAAAAAGAGG	93.2415	107.985	89.2896	112.897	63.7074	107.432
sg_E2F6_i3	CCGACGCAGACGGAAAAAG	66.2505	53.1074	63.7783	29.6194	25.3969	77.217
sg_E2F6_i4	CTGCTGGTAAGCTCCGGGA	143.134	127.458	118.787	180.292	221.254	189.266
sg_E2F6_i5	GGCGGGCATGCGCAGAGGG	415.497	358.475	349.983	394.925	479.958	478.83
sg_EDF1_i1	AGCGACTGGGACACGGTGA	285.45	307.138	252.721	843.938	839.819	865.334
sg_EDF1_i2	GCCGAGAGCGACTGGGACA	556.177	510.717	605.096	1408.85	1103.69	1225.4
sg_EDF1_i3	GCGAAGACGAGCGTCCGTC	120.232	128.343	131.543	328.389	253.538	365.102
sg_EDF1_i4	GCCATGGCCGAGAGCGACT	510.374	498.325	513.415	1202.38	941.837	1090.27
sg_EDF1_i5	CGTCCGTCCGGCGGCTCAG	401.593	338.117	380.278	810.026	684.424	856.102
sg_EED_i1	CTGAAACGTCTTTGGAAGG	206.113	241.639	216.846	330.106	371.483	242.143
sg_EED_i2	GCAGCGGGTCGGAGATCGA	295.265	302.712	320.486	512.544	409.363	430.149
sg_EED_i3	CAGGCGGCAGGAACCTGGA	143.952	120.377	122.773	34.3413	41.7542	57.4931
sg_EED_i4	GCTAGGGAGCGAAAGTCTG	166.035	183.221	195.321	304.35	225.989	197.239
sg_EED_i5	GCGGAGGCCCCGCCCCAGG	676.41	690.397	630.608	863.255	711.974	861.557
sg_EFTUD2_i1	GCGGGTCAGCGGCACGGAA	354.972	311.564	359.55	0.429267	0.430456	0.419658
sg_EFTUD2_i2	GGGGCGGAAGCACGATCTC	440.852	482.393	388.25	0.429267	3.44364	0.419658
sg_EFTUD2_i3	CTACAATGCAGGAGCTCAG	137.408	130.113	116.395	0.429267	0.430456	0.419658
sg_EFTUD2_i4	GTAAGTTGAAGCGGGTCAG	243.736	239.869	235.182	0.429267	0.430456	2.51795
sg_EFTUD2_i5	GAGCTCAGAGGACTTCGGA	480.112	399.191	463.987	0.429267	0.430456	0.419658
sg_EHMT1_i1	ctgctcacctcggcatcgg	230.65	228.362	231.993	916.914	841.541	624.031
sg_EHMT1_i2	ccgctgctcacctcggcat	157.856	145.16	157.054	461.891	436.482	560.243
sg_EHMT1_i3	GCGAAGGAAGAGCTCCGAG	264.184	231.903	248.735	306.067	350.391	287.466
sg_EHMT1_i4	atggccgccgccgatgccg	1163.06	1185.18	1147.21	1556.09	1272.43	1700.03
sg_EHMT1_i5	cgcccgcAAGCCGGATCTG	110.418	136.309	111.612	170.848	112.779	167.443
sg_EHMT2_i1	GCAGCCGAGGCCGCGGAAG	637.15	642.6	635.391	285.462	240.625	326.074
sg_EHMT2_i2	GCGCCCGTCGCCCACTCAG	389.324	382.374	353.172	582.086	670.219	696.632
sg_EHMT2_i3	cggcCGCCGAGGTGCGGAA	729.574	778.024	749.395	1056	1047.3	1164.55
sg_EHMT2_i4	GGTAGACCCCGCATCTCTG	93.2415	88.5124	93.2757	99.5899	85.2302	120.442
sg_EHMT2_i5	ccAGCGCAAgcggcgatgg	40.0775	47.7967	43.0503	127.063	218.671	149.398
sg_EID1_i1	GGGGCCCAACAGCTCGAGG	584.804	613.391	696.777	877.85	990.478	770.072
sg_EID1_i2	GACTACGACTATCCCGAAG	186.483	208.889	202.496	298.34	287.975	250.116
sg_EID1_i3	CTCGAGGAGGAAGGCCCAA	332.07	364.671	396.222	457.169	618.995	672.711
sg_EID1_i4	ACTTCGAGAGCGAGGACGA	46.6207	45.1413	62.981	36.4877	108.044	37.3495
sg_EID1_i5	TTGTCGGCTTCTTCAAGAG	6.54326	5.31074	7.97228	3.00487	6.88729	5.03589
sg_ELL_i1	AGAGATGGTCGCAAGATGG	226.56	219.511	205.685	138.224	98.5743	78.0563
sg_ELL_i2	AAGATGGCGGCGCTGAAGG	912.785	955.049	982.982	592.388	487.706	551.43
sg_ELL_i3	TGAAGGAGGATAGGAGCTA	0.817908	0.885124	0.797228	0.429267	0.430456	0.419658
sg_ELL_i4	TAGCTCTCGAAGGCCCTCA	58.0714	66.3843	40.6586	24.8975	8.60911	7.13418
sg_ELL_i5	CGTGCGGGCGGGTTAGCGA	227.378	274.388	246.344	74.6924	38.741	44.9034
sg_ELP2_i1	TGACCAGTTGGCGACATGG	292.811	352.279	311.716	3.00487	1.29137	6.71452
sg_ELP2_i2	CCCTCGGAGCGGAACTACT	44.9849	42.486	31.8891	9.0146	3.01319	2.51795
sg_ELP2_i3	CAGGTTACTAGCAGCTCAT	120.232	115.066	105.234	14.5951	9.90048	10.0718
sg_ELP2_i4	CTGGGAGCCGGGTCGTAAG	379.509	371.752	416.95	608.271	385.688	552.27
sg_ELP2_i5	CGTGAGAAGTCTCCAGCAC	250.28	214.2	239.966	17.5999	5.16547	19.3043
sg_ELP3_i1	CTACGGCGGCGCAGAAATG	133.319	130.998	130.745	7.29753	14.6355	23.9205
sg_ELP3_i2	ATCTCTGGTGGCTCTGCTA	110.418	106.215	90.0868	14.5951	2.15228	11.3308
sg_ELP3_i3	TCTGGTGGCTCTGCTACGG	306.715	306.253	338.025	11.1609	23.2446	23.5008
sg_ELP3_i4	TGGGAACGTCTGAACGGAG	107.964	98.2488	108.423	122.77	122.249	117.924
sg_ELP3_i5	CCAGGAAGCCTAAGTGAAA	8.17908	0.885124	2.39168	0.429267	9.03957	0.839316
sg_ELP4_i1	GTAGTGTTGCCGCGAGTAC	432.673	461.15	479.134	2.5756	3.8741	12.1701
sg_ELP4_i2	GACGGTCGCGTGCCCGCAA	701.765	717.836	689.602	12.4487	10.3309	43.2248
sg_ELP4_i3	ACTGGAGGCTCTAAGATGG	20.4477	18.5876	27.903	4.72193	0.430456	6.71452
sg_ELP4_i4	GGAATGAAATAGAGAGCGA	13.0865	12.3917	7.17505	0.429267	0.430456	0.419658
sg_ELP4_i5	ACTGCAGACCCAGTACTCG	213.474	218.626	221.629	1.2878	6.45683	2.9376
sg_EMG1_i1	CCTCGTGAACGAAGCGGTG	0.817908	0.885124	0.797228	0.429267	0.430456	0.419658
sg_EMG1_i2	CCCAAGCGGCCCCGACTAG	180.758	189.417	169.012	148.097	211.784	208.57
sg_EMG1_i3	TCAAGCCTCGTGAACGAAG	127.594	138.079	159.446	32.195	67.5815	26.4384
sg_EMG1_i4	GAGGCTTGAATCCATCACT	122.686	133.654	125.962	94.4387	139.037	103.655
sg_EMG1_i5	GCCAGTCTGGAGACAGTCA	347.611	315.104	332.444	334.828	379.231	501.911
sg_ENY2_i1	TAGGTGCCCGAGCTACTGA	34.3521	44.2562	51.8198	18.8877	17.6487	7.9735
sg_ENY2_i2	CTTAGACCCTCAGTAGCTC	91.6057	121.262	96.4646	36.4877	84.3693	54.5555
sg_ENY2_i3	CCTGTAGGGCTCTCCGACA	358.244	366.441	326.066	920.777	926.771	596.334
sg_ENY2_i4	CGTTACCTACCACACTCTT	6.54326	14.162	16.7418	0.429267	2.58273	3.77692
sg_ENY2_i5	CCGCGCTCGCGGGCCTGTA	413.043	400.076	404.992	625.442	631.478	582.485
sg_EP300_i1	CTAGCCTGTAAGGAGGATT	0.817908	0.885124	0.797228	0.429267	0.430456	0.419658
sg_EP300_i2	CTACCGCTAGCCTGTAAGG	20.4477	21.243	22.3224	15.8829	31.4233	60.4307
sg_EP300_i3	GAGTCGGGTCGGAGAGAGG	430.219	446.103	437.678	60.0973	60.6942	37.3495
sg_EP300_i4	AGAGAGAGCGGGCGAGAGT	397.503	369.982	399.411	726.319	483.402	419.658
sg_EP300_i5	TACAGGCTAGCGGTAGCGG	119.415	143.39	153.068	253.267	329.729	271.519
sg_EP400_i1	ACGGCAGCGTCCAGGGTCC	231.468	219.511	238.371	257.131	410.224	209.409
sg_EP400_i2	CGCTCCGGCCGCGTCAGGA	273.999	281.469	263.085	6.439	14.205	4.19658
sg_EP400_i3	TGAGGCCCAGGGTAAGTGA	73.6117	73.4653	82.1145	35.1999	10.7614	19.3043
sg_EP400_i4	CCCAGCCCAGGAGCCCGGG	212.656	197.383	245.546	182.438	229.002	148.139
sg_EP400_i5	CCGGCCGCGTCAGGAGGGC	89.1519	67.2694	66.1699	14.5951	25.3969	2.51795
sg_EPC1_i1	CGCTGCGCGATGCAGTGTG	130.865	120.377	135.529	41.6389	33.1451	31.0547
sg_EPC1_i2	CGCGATGCAGTGTGGGGAA	202.841	231.017	194.524	61.8144	81.7866	53.2965
sg_EPC1_i3	TAACACCAGCCGGGAGGGT	305.897	339.003	298.163	85.8533	114.071	137.228
sg_EPC1_i4	GCACTAACACCAGCCGGGA	270.727	249.605	267.071	222.36	131.289	182.131
sg_EPC1_i5	AGGGAGCGGGCCTGACGGT	431.037	394.765	405.789	340.838	326.285	305.931
sg_EPC2_i1	cgcccgggcTGTTCCTGTA	219.199	221.281	192.929	45.5023	29.7014	44.4837
sg_EPC2_i2	GAAGGAGGAGGAATCGGTA	31.0805	28.324	43.0503	2.5756	3.44364	5.87521
sg_EPC2_i3	CAGCGGCGGCGAGCGATCC	127.594	155.782	160.243	24.4682	12.0528	11.7504
sg_EPC2_i4	CGACTGACAAAGGGGAGGG	171.761	177.025	232.791	184.155	222.546	132.612
sg_EPC2_i5	GCGGACATTACCACAGCGG	606.887	606.31	558.857	67.8241	72.3165	68.8239
sg_ERCC5_i1	AGTGGGGGACGGCACTAAT	130.047	184.106	181.768	230.087	181.222	149.818
sg_ERCC5_i2	GTCCCCCACTGGAAAACCG	21.2656	33.6347	20.7279	13.7365	30.5623	5.87521
sg_ERCC5_i3	atcgtggtatacggaggag	0.817908	0.885124	0.797228	0.429267	0.430456	0.419658
sg_ERCC5_i4	GGACGCAGCCGCCTCATGG	646.147	675.35	629.013	922.494	745.549	820.011
sg_ERCC5_i5	CGCCGCTAATGGAAGACCG	329.617	331.922	350.78	287.179	427.442	411.265
sg_ERG_i1	TCGGAGAGGTTGAAGGGTC	40.0775	49.567	43.8476	52.7998	53.8069	48.6803
sg_ERG_i2	CACACATCCAGGCACCGTT	642.057	632.864	650.538	796.29	962.068	893.451
sg_ERG_i3	GTCAGCCAATGGCAGGAAG	468.661	492.129	475.945	816.465	1114.02	938.355
sg_ERG_i4	GGCCAGCACTATTAAGGTA	13.0865	6.19587	15.9446	9.0146	0.860911	33.5726
sg_ERG_i5	TTGATGAGGTTGTTTAGAG	0.817908	0.885124	0.797228	0.429267	0.430456	0.419658
sg_ESCO1_i1	GGTACGCGAGCGTCCCTGA	277.271	268.193	302.947	274.731	313.372	248.018
sg_ESCO1_i2	AGGGTCAGACTAGCGCCAG	345.975	331.036	362.739	591.1	436.912	452.391
sg_ESCO1_i3	CCTCCGCCAGGCAAAAGGA	281.36	295.631	316.5	322.809	280.227	253.893
sg_ESCO1_i4	ATGGCTGCGCGCCACCTCG	157.856	190.302	176.187	147.668	146.785	125.897
sg_ESCO1_i5	GCTGCCCCGGTGCTAGCAA	26.991	22.1281	31.0919	45.9315	16.3573	2.9376
sg_ESCO2_i1	CCGCCTCGGCCTACTCCAG	262.548	224.822	212.86	42.4974	28.8405	20.5632
sg_ESCO2_i2	CTGAGGCGCAGGTAACCTC	244.554	281.469	255.91	139.512	115.362	208.99
sg_ESCO2_i3	GAGAGCTCGCCGGGCTCTG	180.758	160.207	199.307	230.087	294.432	256.831
sg_ESCO2_i4	TAACCTCTGGAGTAGGCCG	79.337	77.8909	91.6812	167.414	120.958	87.2888
sg_ESCO2_i5	CGCAGGTAACCTCTGGAGT	388.506	365.556	382.67	275.589	167.447	163.667
sg_EZH1_i1	ACCCGCGGCTCGGGATGGA	12.2686	13.2769	10.364	34.3413	12.9137	17.206
sg_EZH1_i2	CGGGACCCGCGGCTCGGGA	10.6328	15.9322	13.5529	5.58047	1.72182	3.35726
sg_EZH1_i3	GTCCTAGCAGCGGGACCCG	30.2626	29.2091	29.4974	64.39	39.1715	91.0657
sg_EZH1_i4	TGGGGAGGGCTAGAGACCG	104.692	116.836	114.801	85.8533	129.998	131.773
sg_EZH1_i5	cgcgcATGCGTCCTAGCAG	474.386	450.528	460.798	300.487	489.428	395.318
sg_EZH2_i1	GCCCCGCTCGGCGATACCC	579.079	610.736	629.013	301.775	269.465	174.158
sg_EZH2_i2	CCGGACCGAGCGCCAAACG	417.951	414.238	452.826	36.9169	37.4496	22.6615
sg_EZH2_i3	GTCGCGTCCGACACCCGGT	0.817908	2.65537	0.797228	4.72193	0.430456	0.419658
sg_EZH2_i4	CCGCGGCCGCGCCACACAA	568.446	575.331	601.11	521.988	624.591	604.307
sg_EZH2_i5	TCCGGTGCCCGGTCCAGGG	98.9668	82.3165	78.1284	76.4095	111.058	147.3
sg_FAM60A_i1	GTAGCAACTGCAGAACTGC	209.384	250.49	241.56	86.2826	59.8333	76.3777
sg_FAM60A_i2	TTTCCGCGAGAGAACACTG	129.229	121.262	106.829	69.5412	97.283	41.5461
sg_FAM60A_i3	CCGCGAGAGAACACTGCGG	20.4477	8.85124	21.5252	3.8634	3.01319	24.3402
sg_FAM60A_i4	AACGTGGATCCCTCAACTC	282.178	253.146	255.91	112.468	141.62	75.5384
sg_FAM60A_i5	CTCGCGGAAAGGAGCCCGG	305.08	300.057	277.435	37.3462	40.4628	14.688
sg_FASN_i1	ggagagcgaggctggagcg	358.244	371.752	316.5	14.1658	15.0659	7.55384
sg_FASN_i2	GCCGCGGTTTAAATAGCGT	122.686	122.147	119.584	36.4877	13.3441	47.0017
sg_FASN_i3	tgaagcgcggcggagaggg	216.746	265.537	237.574	21.8926	12.4832	19.3043
sg_FASN_i4	ggctgaagcgcggcggaga	371.33	344.313	383.467	53.6583	102.879	52.4572
sg_FASN_i5	GCCCCGGGCGCCTCCGAAG	722.212	672.694	607.488	141.658	95.9916	86.0298
sg_FBXL19_i1	CCCGGGCCGTAGCAGCGCG	33.5342	45.1413	41.4559	19.317	40.8933	38.1889
sg_FBXL19_i2	GCGCGACCCTCGGGAGATA	363.969	342.543	339.619	382.906	464.031	441.48
sg_FBXL19_i3	CCCCCTCCCCGGGAACCGG	194.662	163.748	167.418	218.926	247.942	167.443
sg_FBXL19_i4	CTTGAACCCCGGAAACGGT	220.835	194.727	242.357	273.443	212.215	223.678
sg_FBXL19_i5	CCCCAGCCCCGCGCTGCTA	574.171	570.905	559.654	541.735	660.319	747.83
sg_FBXO17_i1	TCTTGGACCGGGAACAAGG	435.127	431.941	471.959	616.856	495.024	618.156
sg_FBXO17_i2	GGACAACTGGCACATAAGT	71.9759	80.5463	85.3034	59.2388	145.064	83.9316
sg_FBXO17_i3	ACCCCCGACGAGTCAGCAA	26.991	33.6347	31.0919	31.7657	23.2446	23.5008
sg_FBXO17_i4	GGTGCCATGCACAAGACGT	286.268	285.895	300.555	352.428	347.378	505.268
sg_FBXO17_i5	CCCTCAGCTGGACATAGAG	75.2475	52.2223	62.981	48.0779	73.6079	92.3247
sg_FBXO44_i1	GTGGGAGTGGCAAGAGGGT	125.14	121.262	129.948	125.346	170.03	154.854
sg_FBXO44_i2	CGCCGCGGCACGATCCGTT	102.238	86.7422	97.2618	69.9705	89.9652	91.9051
sg_FBXO44_i3	TCCAGGCAAGCGCAGGTCC	301.808	285.895	340.416	403.081	354.695	321.038
sg_FBXO44_i4	CTAGGTGGGAGTGGCAAGA	68.7042	82.3165	74.1422	87.5704	73.6079	91.0657
sg_FBXO44_i5	TGCAGCTTGGGCGGCCCAA	130.865	122.147	129.948	163.121	145.064	246.339
sg_FBXW9_i1	GTACGCGCGCCCTACCCAG	581.532	532.845	618.649	497.091	502.772	488.901
sg_FBXW9_i2	CGCAATGGAGCTTCCCCTA	685.407	670.039	667.28	865.831	846.276	902.264
sg_FBXW9_i3	AGCTCCATTGCGACCGGGT	359.061	379.718	345.2	468.759	479.097	333.208
sg_FBXW9_i4	AGGAGACAAGACGCGAGGC	220.017	182.336	226.413	303.062	244.068	350.414
sg_FBXW9_i5	GAATCATCGCACCGCCCTA	624.063	646.141	727.072	880.855	976.273	1025.22
sg_FIZ1_i1	AATGTCGGCGCCCAGAGGG	510.374	493.014	483.12	430.555	461.018	491.839
sg_FIZ1_i2	GGAGGCCGGGGAAGTCCGT	309.987	295.631	315.702	497.949	394.297	331.949
sg_FIZ1_i3	AGTTGGGCGGAGCTTAGAG	368.058	372.637	371.508	518.983	449.826	342.441
sg_FIZ1_i4	CGTGGCTCAGAAGGAATGG	80.1549	61.9587	76.5339	106.887	77.482	26.8581
sg_FIZ1_i5	CCGACATTTTGGGCAGCGG	53.164	48.6818	35.078	70.829	54.2374	63.788
sg_FKBP1A_i1	GGCGACGCGCCGAGGTACT	512.828	531.074	536.535	1250.02	1293.95	1227.08
sg_FKBP1A_i2	ggcataagggcagcatcta	153.767	177.025	165.823	276.448	279.366	254.313
sg_FKBP1A_i3	ACGGCTCTGCCTAGTACCT	88.334	118.607	92.4785	287.609	207.91	201.436
sg_FKBP1A_i4	CCGGGCGGGTCTGAATCGG	112.053	120.377	127.557	114.614	164.004	135.969
sg_FKBP1A_i5	CCCAGGAGACGGTGAGTAG	98.1489	94.7083	102.045	304.35	419.264	305.511
sg_FKBP2_i1	GCGCCCCCGGAGTCAACCC	474.386	481.508	495.079	564.915	568.632	639.978
sg_FKBP2_i2	CGAGGACGCGCCTGCGCAG	242.919	236.328	247.141	218.926	238.472	292.921
sg_FKBP2_i3	CAGAGGCGGCAGCACCACC	189.755	184.991	175.39	179.863	212.215	186.748
sg_FKBP2_i4	CCCCCGGAGTCAACCCCGG	60.5252	53.9926	51.8198	36.9169	64.1379	54.9752
sg_FKBP2_i5	CGGTACCGCGTCCTCCGAA	11.4507	23.8984	17.539	19.7463	8.60911	23.5008
sg_FKBP5_i1	GGACACCGCCGCCCGAGAC	197.116	194.727	186.551	235.667	193.275	178.774
sg_FKBP5_i2	CGCGGGCGCTGCCAGTCTC	374.602	429.285	416.95	370.457	466.614	502.75
sg_FKBP5_i3	GAGCGGGACCTGTCATCCC	476.84	487.703	453.623	615.139	692.173	533.805
sg_FKBP5_i4	GGGCGCTGCCAGTCTCGGG	899.698	850.604	892.896	1242.3	1197.53	1203.58
sg_FKBP5_i5	CGGGCAAGGCGGAGAGTGA	216.746	192.957	208.874	242.106	202.314	186.748
sg_FLYWCH1_i1	TGATGCTGCGGGTCCAGGA	189.755	199.153	157.851	40.7803	48.211	43.2248
sg_FLYWCH1_i2	CACGGGGCTCGCTCCCGAG	59.7073	53.9926	52.6171	81.9899	58.9724	57.4931
sg_FLYWCH1_i3	GGCAGACACCGCCAGGAAA	479.294	450.528	534.143	716.446	610.386	805.743
sg_FLYWCH1_i4	AGACACCGCCAGGAAACGG	76.8833	78.7761	84.5062	105.17	77.0516	94.0033
sg_FLYWCH1_i5	CGCCGCCGCCACCCCGACC	98.1489	81.4314	86.1006	42.9267	62.8465	57.9128
sg_FOXA1_i1	GCAGCCCGCTCACTTCCCG	601.98	659.417	642.566	1145.28	1131.24	1203.16
sg_FOXA1_i2	GCCTCCGCGGGAAGTGAGC	587.258	646.141	670.469	962.416	1147.59	1362.21
sg_FOXA1_i3	AACTGCACTTGCCTCGCAG	172.579	208.004	179.376	267.433	192.844	306.77
sg_FOXA1_i4	TTCCCGCGGAGGCGCTCCc	143.134	120.377	131.543	203.472	163.143	185.069
sg_FOXA1_i5	TACTACGCAGACACGCAGG	401.593	371.752	424.125	622.437	797.204	400.354
sg_FTSJ3_i1	CGGACCAGAGCAGGTATGG	468.661	453.184	473.554	4.29267	0.860911	4.19658
sg_FTSJ3_i2	GCAGGAGCGTCGGGTGGGT	472.751	467.346	455.217	44.2145	29.7014	80.5743
sg_FTSJ3_i3	CTAGGTAGTGTGCGGAGAG	63.7968	94.7083	74.1422	8.15607	0.430456	2.09829
sg_FTSJ3_i4	GGCCACCAGGAGCAACCTG	556.995	520.453	526.171	123.629	93.4089	83.9316
sg_FTSJ3_i5	TGGGCAAGAAGGGCAAAGT	95.6952	85.857	94.0729	37.7755	21.9532	18.0453
sg_FUBP3_i1	AGAGGGGTTCGGGCCTGGG	309.169	239.869	293.38	293.618	336.616	299.216
sg_FUBP3_i2	TACGGGTCCCCAAGCGGAG	185.665	175.255	166.621	368.311	275.492	233.749
sg_FUBP3_i3	CCGGCTACGGGTCCCCAAG	557.813	625.783	633.796	189.736	150.659	127.156
sg_FUBP3_i4	GGTCCCCAAGCGGAGCGGG	277.271	262.882	278.233	38.634	49.5024	86.0298
sg_FUBP3_i5	CAACCCCAGGCGGAAGTGG	561.903	554.088	512.618	97.4435	46.9197	48.6803
sg_FUS_i1	GGCCTCAAACGGTAGGTAA	46.6207	63.7289	71.7505	37.7755	52.0851	95.682
sg_FUS_i2	TCCAGGCGTCGGTACTCAG	229.832	215.97	255.113	273.872	287.114	239.205
sg_FUS_i3	CGCGGAGAAGAGTAACTGG	202.023	211.545	231.196	118.048	85.2302	97.3606
sg_FUS_i4	GGACATGGCCTCAAACGGT	299.354	346.969	346.794	136.936	178.209	241.303
sg_FUS_i5	TGCTCAGTCCTCCAGGCGT	503.013	501.865	506.24	305.638	261.287	250.116
sg_GADD45A_i1	AGGGTTGGCAGGATAACCC	64.6147	58.4182	54.2115	105.6	198.01	116.245
sg_GADD45A_i2	GGGGCCCTTTGTCCTCCAG	58.0714	69.0397	77.3311	104.312	198.87	115.826
sg_GADD45A_i3	GAGAGTCCCGAGGGAGCAA	288.721	287.665	255.91	332.682	454.561	426.372
sg_GADD45A_i4	GGCTGTGGAAGGCTTGCAG	247.826	221.281	261.491	379.043	396.019	335.726
sg_GADD45A_i5	TGTCGTGCGGCCCGTGGCG	459.664	437.251	429.706	728.466	789.456	674.81
sg_GADD45B_i1	AGGAAGTTGCGGAAACCAA	152.949	152.241	140.312	168.702	282.379	191.784
sg_GADD45B_i2	TCCTTGGCGAGGATAATCC	58.8893	64.6141	49.4281	68.2534	34.8669	44.0641
sg_GADD45B_i3	CGAAGCGTCGGACTACCGT	35.17	53.9926	37.4697	54.9461	48.211	23.5008
sg_GADD45B_i4	AGGCGATCCTGGCGCTGAG	112.871	100.904	94.8702	97.0143	115.793	168.283
sg_GADD45B_i5	ATGCAGACGGTGACCGCCG	309.169	279.699	296.569	427.979	287.544	402.452
sg_GATAD2A_i1	CGGGGCAAGGAACTTTCCA	266.638	273.503	286.205	302.204	278.505	273.197
sg_GATAD2A_i2	CTCCATGTGTGCGGCCGAG	293.629	294.746	277.435	316.799	303.041	414.202
sg_GATAD2A_i3	CTGGTGCGCATGTCCCGGG	379.509	350.509	370.711	507.393	488.137	429.73
sg_GATAD2A_i4	GGCAGCGCGCAGGTTACGG	1386.35	1507.37	1419.86	1386.53	1469.14	1672.34
sg_GATAD2A_i5	ACGTGCCCGGGCCGCCTCG	208.566	197.383	179.376	252.838	186.818	231.651
sg_GATAD2B_i1	GAGTTACACCGCCACCGCC	403.228	362.016	393.831	212.916	276.783	391.121
sg_GATAD2B_i2	GCGGCGGAGGCGTCGAAAA	278.089	277.044	272.652	375.179	291.849	324.395
sg_GATAD2B_i3	GACACTGCGGTACAGAcgg	547.18	540.811	560.451	384.623	365.026	478.41
sg_GATAD2B_i4	gcgggcggAGCAGACACTG	444.124	446.103	463.19	441.715	541.513	479.249
sg_GATAD2B_i5	GCAGACACTGCGGTACAGA	220.835	202.693	171.404	276.448	248.803	228.713
sg_GCAT_i1	GGGCGAGGTAGGAGCGATG	158.674	132.769	130.745	125.775	178.639	238.366
sg_GCAT_i2	CGAGCGCGCCTGCCTGCCT	540.637	583.297	525.373	495.374	533.765	670.613
sg_GCAT_i3	ttggtagagaccttcacaa	0.817908	0.885124	0.797228	0.429267	0.430456	0.419658
sg_GCAT_i4	aggagccgctcaagaaatg	270.727	313.334	267.869	477.345	247.082	360.486
sg_GCAT_i5	CGCGATGCGCACGGCTCCC	85.8803	86.7422	90.0868	90.146	42.1846	99.4589
sg_GEMIN2_i1	GCGTACTAATAGACACCTT	26.991	25.6686	28.7002	3.00487	3.01319	13.0094
sg_GEMIN2_i2	ACCATGGCGTGGGTACCAG	9.81489	10.6215	6.37783	0.429267	0.430456	0.419658
sg_GEMIN2_i3	GTACCAGCGGAGTCCGCAG	230.65	222.166	196.118	24.0389	40.8933	5.45555
sg_GEMIN2_i4	CACCGAGGGCTGTACCCAG	164.399	214.2	170.607	183.297	246.221	280.331
sg_GEMIN2_i5	TCCGCTGGTACCCACGCCA	236.375	238.098	243.155	12.4487	10.3309	33.5726
sg_GLYR1_i1	GCGGCTCGGCGACTTGGTG	784.373	789.531	805.998	1397.69	1320.21	1713.04
sg_GLYR1_i2	CCGTGCGTCGGCGGTGGTT	0.817908	4.42562	1.59446	1.71707	2.58273	2.09829
sg_GLYR1_i3	TTCCCGGCGGCCCGTGCGT	357.426	361.131	378.683	490.223	691.742	577.449
sg_GLYR1_i4	GGACCGGACCTGCGAGATC	335.342	397.421	406.586	624.154	580.685	721.811
sg_GLYR1_i5	CGGCTGTGAGTCTGCGGCT	99.7847	102.674	128.354	226.653	153.673	144.362
sg_GNPAT_i1	GCTTCCGTCCTGGCTGAGA	520.189	514.257	528.562	404.799	342.643	345.378
sg_GNPAT_i2	CCCAGCAGGAGCACCACCA	595.437	550.547	534.94	1038.83	1015.44	874.147
sg_GNPAT_i3	CGCCCGGGATCCTGTGTAG	286.268	316.874	255.113	431.413	483.832	371.817
sg_GNPAT_i4	CTGGGCGCCTACCGAGTAG	504.649	510.717	419.342	198.75	169.169	144.362
sg_GNPAT_i5	AGCCGCTACACAGGATCCC	175.032	201.808	188.943	51.0827	34.4364	27.2778
sg_GNPNAT1_i1	AGGGCCGCGCGCAGGCGAG	533.276	494.784	489.498	464.467	533.765	522.474
sg_GNPNAT1_i2	AGGGCCTCTACGGGTGAGG	235.557	192.957	230.399	264.428	274.2	232.071
sg_GNPNAT1_i3	CGCGCGGCCCTGCGTGAGG	491.562	490.359	447.245	482.925	371.053	421.756
sg_GNPNAT1_i4	GCCTCTGCCCCCTCACGCA	1095.18	1124.99	981.388	964.562	907.4	905.621
sg_GNPNAT1_i5	GGGAACCGCGGCCCAGACG	880.069	875.388	823.537	978.299	981.439	943.391
sg_GPS2_i1	GAAGGGCAGTCGTCCGCGC	725.484	678.89	656.119	909.187	871.242	655.925
sg_GPS2_i2	CAGAGAAGGCGGGTAGGAA	66.2505	53.1074	48.6309	30.4779	59.4029	104.914
sg_GPS2_i3	AAGCGCAGAGAAGGCGGGT	402.411	381.489	385.858	611.705	609.095	511.982
sg_GPS2_i4	GGGGACGCACGGCCCAGAA	440.852	476.197	443.259	786.846	719.291	930.381
sg_GPS2_i5	GCAGGCCCCGTCTGAGGTC	417.951	433.711	384.264	441.286	506.646	419.658
sg_GSG2_i1	GCAGCAGCGACGCCAGCAT	597.073	683.316	577.193	433.989	423.999	462.043
sg_GSG2_i2	TCGGGATCGTCAGGATCGT	377.055	392.11	425.72	335.687	459.727	261.866
sg_GSG2_i3	GGAGCGAAGCCGCCATGGC	451.485	421.319	389.047	335.257	403.767	422.595
sg_GSG2_i4	AAAGCCGGCTCCCAGGTCC	538.183	606.31	541.318	234.809	189.4	298.796
sg_GSG2_i5	CGGAGTCGCGGCTGGGGAA	98.1489	92.938	92.4785	127.063	96.4221	148.139
sg_GTF3C1_i1	GAAGTAGCAATGGACGCGC	297.718	307.138	310.122	84.9948	42.1846	62.9487
sg_GTF3C1_i2	GACGCGCTGGAGTCGTTGT	446.578	461.15	472.756	395.784	287.975	300.895
sg_GTF3C1_i3	GGACGAAGTCGCTCTGGAG	114.507	138.964	152.271	197.892	287.975	214.025
sg_GTF3C1_i4	CGGCGGTAAGGCTAATCTG	203.659	233.673	220.832	342.555	267.313	331.11
sg_GTF3C1_i5	CCGCCGACTGAAGTAGCAA	96.5131	92.0529	87.6951	84.9948	50.7938	94.0033
sg_GTF3C4_i1	TGAGGGGAGAAAACCGCCG	43.3491	49.567	31.8891	70.3997	48.211	23.5008
sg_GTF3C4_i2	GCCGGATCTCGCTTCTCAG	454.757	452.298	508.632	63.1022	83.9388	78.8957
sg_GTF3C4_i3	ACGGCGGCACCGGGCGGGT	149.677	144.275	153.068	93.5801	57.681	91.0657
sg_GTF3C4_i4	CCGCCGAGTCACCATGAGG	251.916	227.477	234.385	161.404	179.93	125.478
sg_GTF3C4_i5	GCCCCTTCCGGGTCCGGAA	9.81489	7.96612	8.76951	1.2878	3.01319	0.839316
sg_GTF3C5_i1	TAGCCAGCGAGGGACCCGG	395.049	392.11	392.236	20.6048	61.5551	66.3059
sg_GTF3C5_i2	CCTGCCAGACGCACAGGGA	332.888	300.057	275.841	16.7414	2.15228	2.09829
sg_GTF3C5_i3	GGGCCCTGCCAGACGCACA	1239.13	1192.26	1170.33	33.4828	7.31775	5.45555
sg_GTF3C5_i4	CGCCGTCCCCGTGGAGCTG	483.383	488.589	456.015	107.746	121.819	104.914
sg_GTF3C5_i5	TACTAGCCAGCGAGGGACC	242.101	223.051	244.749	3.8634	3.44364	2.51795
sg_H2AFY_i1	GGCCCGCGCGGCACTTACG	1051.01	974.522	1008.49	1423.45	1542.75	1653.87
sg_H2AFY_i2	CAGGAAGGGTCGCCAGGGT	618.338	584.182	620.244	724.173	813.992	718.874
sg_H2AFY_i3	gcgcgggcgggAAGCGAAG	403.228	379.718	362.739	567.491	589.294	493.098
sg_H2AFY_i4	GTTCCAGTTCACTCGGCAg	486.655	520.453	486.309	692.407	796.773	756.223
sg_H2AFY_i5	CGAGGAGCGCGGAGAGAAA	87.5161	95.5934	88.4923	143.375	160.129	124.219
sg_H2AFY2_i1	GCGTCGAGGGTACTGAGAG	363.969	390.34	372.306	423.257	381.814	469.177
sg_H2AFY2_i2	TATCTGTGCGTGTCAATGG	106.328	98.2488	93.2757	72.1168	66.7206	103.655
sg_H2AFY2_i3	CGGCAAGCGGCAGTTCTCT	215.928	188.531	224.021	291.901	191.983	259.768
sg_H2AFY2_i4	GCGTGTCAATGGCGGCAAG	389.324	363.786	394.628	411.667	422.707	394.898
sg_H2AFY2_i5	TCCTTGGGCGATAAAGGGG	74.4296	88.5124	97.2618	70.3997	65.4293	44.0641
sg_H2AFZ_i1	AATCCGAGTTCCCGGATGA	50.7103	63.7289	60.5893	13.3073	18.0791	14.688
sg_H2AFZ_i2	GCGGGTGGCAGCCATTGGT	544.726	565.594	550.885	155.824	105.892	159.05
sg_H2AFZ_i3	GGTGGTGGGATCTCACCGT	75.2475	98.2488	65.3727	24.8975	15.9269	33.5726
sg_H2AFZ_i4	CGCGGTGCGACGAAGGAGT	36.8058	20.3579	23.1196	2.14633	0.430456	5.87521
sg_H2AFZ_i5	AAAAGGCTAATCGGACCCA	31.0805	32.7496	22.3224	21.0341	12.0528	39.4478
sg_HADHA_i1	CGGCAGCGAAAGGGAGACG	4.90745	6.19587	3.98614	0.858533	0.430456	1.25897
sg_HADHA_i2	CACGGGAAACCGGGTCCCA	474.386	480.622	484.715	162.263	224.267	160.729
sg_HADHA_i3	GCTCGGCCGCACCCGTTAG	463.754	425.745	442.462	480.349	607.803	536.323
sg_HADHA_i4	CAGTGGAGAGCGCCTCTAA	183.211	197.383	166.621	264.858	230.724	178.355
sg_HADHA_i5	CTCGGCCAGGCCTCACCTC	213.474	206.234	227.21	257.989	277.644	269.001
sg_HAT1_i1	GCGCGGACCGCCGCCAACA	155.402	138.964	141.109	66.1071	65.8597	105.754
sg_HAT1_i2	GGTGATCGTAGCTCGGAAA	159.492	158.437	145.096	106.887	102.018	122.12
sg_HAT1_i3	TCCGAGCTACGATCACCCG	215.928	223.936	196.915	216.78	198.44	303.832
sg_HAT1_i4	ATCGTAGCTCGGAAATGGC	78.5191	88.5124	95.6674	51.512	91.2566	119.183
sg_HAT1_i5	GATCACCCGCGGCTGAGGA	394.231	389.455	411.37	374.321	345.656	335.726
sg_HCFC1_i1	CCCCGAAGCGGCAACTGTA	57.2535	67.2694	66.1699	64.8193	52.946	48.2606
sg_HCFC1_i2	ACGGCAGAAGAAGCGGTAA	63.7968	55.7628	59.7921	30.4779	63.7074	88.1281
sg_HCFC1_i3	CTAGAGTTAGGCCCCGAAG	224.107	220.396	225.616	9.87313	43.476	37.3495
sg_HCFC1_i4	AACTGTACGGCAGAAGAAG	37.6237	48.6818	65.3727	56.2339	21.5228	60.8504
sg_HCFC1_i5	GCGCTCATGCCTCCTCCCT	1003.57	1005.5	1036.4	1792.62	1822.55	1672.34
sg_HDAC1_i1	ACCGACTGACGGTAGGGAC	0.817908	0.885124	0.797228	0.429267	0.430456	0.419658
sg_HDAC1_i2	GGACGGGAGGCGAGCAAGA	350.882	381.489	429.706	712.583	835.945	786.439
sg_HDAC1_i3	GGACGGACCGACTGACGGT	207.749	266.422	234.385	636.603	566.049	623.192
sg_HDAC1_i4	GGGCGGACGGACCGACTGA	361.515	298.287	347.591	837.929	656.445	904.782
sg_HDAC1_i5	GCAGACGCAGGGCACCCGG	438.398	461.15	503.848	1282.22	1119.18	1193.93
sg_HDAC10_i1	GCGGGAGCGCACAGAACCT	481.748	477.967	457.609	537.871	567.34	562.341
sg_HDAC10_i2	CGCTGCCGCAGGCGATCCA	381.963	430.17	370.711	528.857	452.839	594.235
sg_HDAC10_i3	CCCAGGCGCGCAGAAGGCA	413.861	449.643	404.195	483.784	470.058	419.658
sg_HDAC10_i4	GCGAGGCTGCAGTCGAAGG	816.272	748.815	832.306	1090.77	1114.88	941.712
sg_HDAC10_i5	GAGCGCACAGAACCTAGGC	690.314	675.35	777.297	761.948	771.376	1073.06
sg_HDAC11_i1	ccGCGGCACTCACATCCCG	336.16	346.969	348.389	348.994	299.597	462.883
sg_HDAC11_i2	CCAGTGGCTGCCTCCGTGG	260.913	238.098	259.896	306.496	346.517	239.205
sg_HDAC11_i3	ACGACTGCCAGGGTGTGAT	14.7223	28.324	21.5252	10.7317	49.0719	21.8222
sg_HDAC11_i4	cccgcccaccgggacccct	2.45372	1.77025	1.59446	0.429267	9.47002	0.419658
sg_HDAC11_i5	TACGCGGACGCCCCCACGG	512.828	498.325	495.079	538.3	771.807	648.371
sg_HDAC2_i1	GGCCTCCACGGGGGAGGAA	194.662	207.119	168.215	204.331	250.095	221.579
sg_HDAC2_i2	TGGCCCCCTCCTCGCGAGT	1325.83	1296.71	1372.03	4624.06	3862.05	5045.97
sg_HDAC2_i3	GCTCGGTACCACCCGGCAG	225.742	188.531	234.385	427.979	290.988	328.172
sg_HDAC2_i4	GAAAGCTCGGAATCGGAGG	382.781	374.408	343.605	1407.14	1472.16	1160.77
sg_HDAC2_i5	GCCGAAAGCTCGGAATCGG	241.283	238.098	244.749	976.582	803.661	844.351
sg_HDAC3_i1	GGGTCGTAGAAATAGGCCA	9.81489	15.9322	19.1335	15.0243	22.8141	10.0718
sg_HDAC3_i2	GTTCGTCAGCTCTCACCCC	357.426	331.036	340.416	63.1022	66.2902	68.8239
sg_HDAC3_i3	TGTGGCCGTAGGGATAGGT	118.597	146.045	152.271	140.37	119.667	70.9222
sg_HDAC3_i4	CAGCTCCCCGATACTCTAG	485.837	491.244	579.585	241.677	314.233	323.556
sg_HDAC3_i5	GACCCGCCCCTAGAGTATC	157.038	115.066	113.206	64.39	110.197	141.005
sg_HDAC4_i1	CCTGGCTCGACGCTGGAGT	651.872	760.322	675.252	873.129	946.141	858.62
sg_HDAC4_i2	TCAACCGCGAAGCACCCAG	291.175	289.436	314.905	439.14	380.523	421.336
sg_HDAC4_i3	ATACTGGCAGTGGGTCACG	273.999	309.793	334.039	361.013	321.981	317.681
sg_HDAC4_i4	GAAGCATCATGGTTCAACG	346.793	323.955	342.011	438.281	420.555	408.327
sg_HDAC4_i5	CACGCGTCCTGGACCTCAT	474.386	491.244	467.176	815.177	632.339	753.705
sg_HDAC5_i1	GGAGGAGCCGCCGCAAAGA	428.584	436.366	455.217	578.222	453.27	465.4
sg_HDAC5_i2	GGCTCCTCCATCTTTGCGG	747.568	725.802	754.975	942.67	962.499	1026.48
sg_HDAC5_i3	CGGTCTCCGAGCCATTTGG	557.813	556.743	593.138	795.431	809.257	779.304
sg_HDAC5_i4	GCGCCTTCCCTACAGGTAA	288.721	251.375	249.532	446.437	444.23	427.212
sg_HDAC5_i5	GATGGAGGAGCCGTCGAGG	306.715	321.3	365.928	353.716	331.451	486.803
sg_HDAC6_i1	AAACGCTAGGGGCGGGATC	158.674	194.727	214.454	203.472	181.652	198.498
sg_HDAC6_i2	TGGTTGAAACGCTAGGGGC	127.594	130.113	103.64	188.448	257.412	136.808
sg_HDAC6_i3	GAGGGAGAAGGCCTGAGAG	255.187	275.274	233.588	34.7706	18.5096	24.7598
sg_HDAC6_i4	ACCGGTCCGGCCCGATAAG	0.817908	0.885124	0.797228	0.429267	0.430456	0.419658
sg_HDAC6_i5	GGAGCTGGTTGAAGGAACG	71.158	76.1207	99.6535	96.585	67.1511	106.593
sg_HDAC7_i1	CTGCAGAGCGACTGTGAGA	258.459	265.537	277.435	295.765	305.193	229.553
sg_HDAC7_i2	TGTGAGACGGCGAGAGGAA	0.817908	0.885124	0.797228	0.429267	0.430456	0.419658
sg_HDAC7_i3	TCGTCCTCCCCGGGAACAG	508.739	467.346	479.134	0.858533	1.29137	0.419658
sg_HDAC7_i4	GGGGCAGCTACAGGCCCAA	49.0745	76.1207	66.9672	108.604	90.3957	134.71
sg_HDAC7_i5	ACATCCCCCCAGTCGCCGG	440.034	457.609	484.715	509.969	640.948	523.733
sg_HDAC8_i1	CGATCAGAGGAGCAGGAAC	64.6147	90.2827	76.5339	46.7901	75.7602	65.4666
sg_HDAC8_i2	CTCCTCTGATCGGCCGCAG	332.07	377.948	311.716	300.916	272.048	261.866
sg_HDAC8_i3	GGACGTCCAATGGACAGGT	86.6982	95.5934	86.1006	106.029	88.6739	96.5213
sg_HDAC8_i4	CACCGCTGCGGCCGATCAG	458.028	440.792	424.125	496.662	461.879	370.977
sg_HDAC8_i5	CTGGAAGGTGGCTGCGGAA	166.035	194.727	186.551	140.799	171.752	135.13
sg_HDAC9_i1	ATAGGAGAAGGGCACCGGC	123.504	123.032	117.193	160.975	67.5815	86.4495
sg_HDAC9_i2	CACAGACACAGATAGGAGA	0.817908	0.885124	0.797228	0.429267	0.430456	0.419658
sg_HDAC9_i3	TCCTGCAAGTGGCTCCAGC	634.696	639.945	614.663	967.138	735.218	730.205
sg_HDAC9_i4	CCAGCGAGGGTAGCTCCTG	173.396	166.403	199.307	312.935	239.764	331.53
sg_HDAC9_i5	AAACCCTCAGTCCTGCAAG	148.859	161.978	179.376	255.843	262.147	308.448
sg_HDGF_i1	gcggATCGGGGCAAGGCTC	373.784	334.577	358.753	446.867	323.272	483.865
sg_HDGF_i2	cccgcgcgccgcacggacg	0.817908	0.885124	0.797228	0.429267	0.430456	0.419658
sg_HDGF_i3	GGTTGCATAACACCGGGAA	48.2565	64.6141	70.1561	52.7998	55.5288	69.6632
sg_HDGF_i4	GGCAAGGCTCCGGCGCGGT	103.056	96.4785	89.2896	72.1168	118.375	145.202
sg_HDGF_i5	CGCGGAGCGGGCAGAGGTG	286.268	261.997	248.735	131.785	148.938	89.8068
sg_HDGFL1_i1	GGTCCCCGCTCTTGTACAT	392.596	359.36	372.306	479.491	473.071	536.742
sg_HDGFL1_i2	GACGACGACAAGCCCACTG	74.4296	100.904	91.6812	211.628	162.282	139.746
sg_HDGFL1_i3	AACCAGCTATGTCGGCCTA	200.387	199.153	196.915	266.145	346.517	332.369
sg_HDGFL1_i4	TCCGCAGAACCAGCTATGT	133.319	107.1	121.179	165.268	161.421	117.085
sg_HDGFL1_i5	GCATGCCCATGTACAAGAG	196.298	167.288	199.307	205.619	206.188	249.277
sg_HDGFRP2_i1	CAGGACCCCCAGGCCCCGA	322.256	354.05	338.025	216.35	150.229	177.096
sg_HDGFRP2_i2	CCAGGATCCCTAGACCCCG	157.038	122.147	132.34	48.9364	73.1775	55.8145
sg_HDGFRP2_i3	GCAGGGAGCTGCGCCCTAG	381.145	346.084	374.697	375.179	488.998	284.528
sg_HDGFRP2_i4	TGCTGACGGCGAGAGGCCC	24.5372	40.7157	20.7279	13.7365	4.30456	4.61624
sg_HDGFRP2_i5	gccggaggcgggcactgga	133.319	162.863	153.068	77.6973	95.5611	148.559
sg_HDGFRP3_i1	GGACTACCAGGAAGGGGAG	81.7908	57.5331	62.1838	57.5217	81.3561	54.9752
sg_HDGFRP3_i2	GACCAAGGACTACCAGGAA	193.026	185.876	181.768	343.843	398.171	254.313
sg_HDGFRP3_i3	GCGGCGACCAAGGACTACC	273.181	235.443	298.961	417.247	469.197	448.195
sg_HDGFRP3_i4	CGCTGCCCGAGAAGGAATT	389.324	390.34	406.586	664.505	535.056	533.805
sg_HDGFRP3_i5	TGGTCGCCGCGAAGATGCC	291.993	277.044	249.532	315.511	342.643	286.626
sg_HELLS_i1	TGGGCCGGCAGCGGTTGTG	341.885	357.59	341.214	574.788	336.186	506.527
sg_HELLS_i2	TTTGGCTAGAAGGCTGGGC	138.226	155.782	161.04	144.663	263.869	214.445
sg_HELLS_i3	GTTGTGAGGAGTTAGCTCG	342.703	357.59	331.647	537.871	463.17	373.076
sg_HELLS_i4	TGGGCAAGCATGGAGGCTG	126.776	145.16	114.004	183.297	205.758	134.29
sg_HELLS_i5	GCTCCAGTGCATCTCGGGT	896.427	922.299	925.582	1310.55	1305.57	1331.99
sg_HEY2_i1	GATGGGAGACGCCACTGAA	4.08954	8.85124	8.76951	44.2145	9.03957	5.87521
sg_HEY2_i2	TGGGCAGGCGCGGCTCCGG	231.468	214.2	210.468	166.126	209.632	202.695
sg_HEY2_i3	CGGCGCGGTCTGCTCCTAG	34.3521	34.5198	19.1335	48.9364	41.7542	30.2154
sg_HEY2_i4	GCCTGGGCAGGCGCGGCTC	161.946	166.403	172.999	35.6291	34.4364	34.8316
sg_HEY2_i5	TTGCGGCCGAGCAGAGTTG	466.207	420.434	487.106	611.705	596.181	506.107
sg_HGSNAT_i1	CAGGCGGCGCCCACCCCAG	274.817	298.287	219.238	246.828	300.028	234.169
sg_HGSNAT_i2	GCGCCGCGCACGGAGATAG	400.775	431.055	394.628	332.252	436.052	389.023
sg_HGSNAT_i3	CAGGACGCAGGCTCCGCTG	228.196	258.456	258.302	37.3462	3.44364	9.65213
sg_HGSNAT_i4	GCGCCTTCCGTCTAAACAG	341.885	369.982	355.564	528.427	469.197	376.433
sg_HGSNAT_i5	ACGCCGGGACCCCACAAAC	115.325	141.62	133.137	158.829	173.043	206.472
sg_HINT1_i1	GAGAGGCTCGGAAGAAGGG	81.7908	96.4785	79.7228	61.8144	95.1307	50.7786
sg_HINT1_i2	GAGGAGAGGCTCGGAAGAA	109.6	103.56	112.409	144.234	116.653	259.349
sg_HINT1_i3	ACAGGGCCCGGGCACTCCG	354.972	331.922	295.772	358.438	216.95	310.547
sg_HINT1_i4	CGCGGGAGAGAGGCCGAGA	583.168	538.155	562.843	543.452	606.512	512.822
sg_HINT1_i5	TCTCCCGCGCGGCGGCCAG	482.565	494.784	479.931	635.744	511.812	530.447
sg_HIRA_i1	TCCCTCCGGAAGACCCCGG	71.9759	66.3843	59.7921	128.78	183.805	67.1452
sg_HIRA_i2	CGCGCCGGTCGCCCAGACA	560.267	572.675	516.604	393.638	631.478	415.881
sg_HIRA_i3	CAGACATGGCGGACGGCAG	429.401	423.974	408.181	600.544	549.261	420.917
sg_HIRA_i4	CCCTCCCTCCGGAAGACCC	37.6237	28.324	47.8337	140.799	45.6283	40.2871
sg_HIRA_i5	ACCTAGCCGGGGACTGACG	0.817908	0.885124	0.797228	0.429267	0.430456	0.419658
sg_HLTF_i1	TCAGGAGCGCACGACTGAA	99.7847	89.3975	110.815	152.819	128.276	69.6632
sg_HLTF_i2	TGGCGAGTAGGGGCTCCTA	425.312	373.522	401.006	529.715	690.881	654.666
sg_HLTF_i3	CGACGTCTGACTGGACTCG	80.9729	82.3165	81.3173	115.902	123.541	143.103
sg_HLTF_i4	GACGGCGTCGACGTCTGAC	44.9849	35.405	58.9949	93.1509	27.1187	48.6803
sg_HLTF_i5	gcgcacagtgggtatctaa	485.019	485.933	465.581	494.945	565.188	732.303
sg_HMG20B_i1	CTCCGGGCCCGGCATCCCG	601.162	566.479	607.488	681.246	765.35	745.312
sg_HMG20B_i2	GTTGGAGCGTCGCGCAGTC	669.866	634.634	511.821	634.027	919.884	517.018
sg_HMG20B_i3	CTCAGGGCCCGGAGTTCCG	542.273	542.581	572.41	767.1	835.514	674.39
sg_HMG20B_i4	GAACTCCGGGCCCTGAGAG	512.01	496.555	514.212	666.222	830.349	618.156
sg_HMG20B_i5	GTCAGGGGTTCAGGAGCTA	132.501	138.964	138.718	243.394	185.957	180.873
sg_HNRNPA0_i1	GTTCAGCGGCCTCTTTGTG	403.228	414.238	396.222	360.584	288.836	321.458
sg_HNRNPA0_i2	cacctccgcTCCCCTATCT	1468.14	1528.61	1502.78	1343.18	1570.3	1267.37
sg_HNRNPA0_i3	GGAGACTGGAAGACAACCA	109.6	120.377	113.206	110.751	168.308	103.236
sg_HNRNPA0_i4	TTGTGTGGTGCCCAGATAG	89.1519	81.4314	74.1422	24.4682	61.9856	95.682
sg_HNRNPA0_i5	ATCTGGGCACCACACAAAG	601.98	534.615	624.23	537.013	622.869	590.458
sg_HNRNPA1_i1	CGCGCAACAAAGGCTTGGG	368.058	369.982	380.278	139.941	170.891	200.596
sg_HNRNPA1_i2	GTGCGTCGGAAGGCGACTA	134.955	146.045	161.04	181.58	315.954	219.481
sg_HNRNPA1_i3	TCCGACGCACGCGCAACAA	392.596	394.765	467.176	275.16	368.47	344.539
sg_HNRNPA1_i4	ACAAAGGCTTGGGCGGTAG	121.868	112.411	109.22	58.8095	46.9197	85.6102
sg_HNRNPA1_i5	AGGCGGGGTAAAAAAGAGA	7.36117	4.42562	4.78337	0.429267	0.430456	2.09829
sg_HNRNPA2B1_i1	AGCAGCGCCGGGTCCCGTG	1028.11	1054.18	1074.66	773.109	861.772	849.387
sg_HNRNPA2B1_i2	GCGGCGGCAGCGGCTCTAG	687.042	662.958	695.183	710.866	510.951	533.385
sg_HNRNPA2B1_i3	GAAGGTTCTAGAAAAGCGG	0.817908	0.885124	0.797228	0.429267	0.430456	0.419658
sg_HNRNPA2B1_i4	TACAGCGCCAGGACGAGTC	584.804	591.263	675.252	845.226	774.39	631.165
sg_HNRNPA2B1_i5	TCTAGAAAAGCGGCGGCAG	78.5191	59.3033	88.4923	77.6973	42.6151	77.6367
sg_HNRNPC_i1	CTACGACCGCGAGGACTAC	43.3491	52.2223	49.4281	81.9899	77.9125	67.9846
sg_HNRNPC_i2	CGGAGGTAATAGAAGGCAT	27.8089	31.8645	27.903	9.87313	22.8141	72.1811
sg_HNRNPC_i3	GACTAGGCCTTCGCCTCGG	221.653	269.078	179.376	85.4241	127.415	93.164
sg_HNRNPC_i4	CGCGGTCGTAGAAAATGAA	69.5221	61.9587	79.7228	51.9413	54.6679	129.255
sg_HNRNPC_i5	TGAGGGCCCGGTTAGTTAG	31.0805	53.9926	50.2254	1.2878	29.271	78.476
sg_HNRNPM_i1	GCGACGGAGATCAAAATGG	346.793	329.266	343.605	252.409	340.49	314.324
sg_HNRNPM_i2	CCAGACGCGGAGAAAATGG	147.223	151.356	122.773	67.3949	18.0791	33.153
sg_HNRNPM_i3	ATGGCGGCAGGGGTCGAAG	442.488	446.988	431.3	136.507	86.5216	110.37
sg_HNRNPM_i4	GCGGCGACGGAGATCAAAA	417.133	402.731	450.434	616.856	542.374	488.482
sg_HNRNPM_i5	AGCCCAGACGCGGAGAAAA	402.411	344.313	402.6	332.682	299.167	287.046
sg_HOMEZ_i1	GGGAGACCGTACACGAGCT	434.309	465.575	495.079	594.964	643.101	726.428
sg_HOMEZ_i2	CTGGGAGGGGAAGTCCAAG	144.77	151.356	121.976	156.682	209.201	236.267
sg_HOMEZ_i3	GCGCTCCCGGGGACGGTGG	193.026	197.383	174.593	44.2145	123.11	51.1982
sg_HOMEZ_i4	TGGGACGATAAGCCCCATG	6.54326	10.6215	3.18891	1.2878	12.0528	4.19658
sg_HOMEZ_i5	CCCAGCGATGGCCGAAACC	143.952	141.62	153.865	197.033	216.519	107.432
sg_HOXC10_i1	ATCGCCTGGAACAACCTGT	331.253	311.564	359.55	526.281	634.492	501.491
sg_HOXC10_i2	TTAAGGAGCAATACTACAG	0.817908	0.885124	0.797228	0.429267	0.430456	0.419658
sg_HOXC10_i3	TCCTTGACACTAGGTGGGT	14.7223	14.162	5.5806	10.3024	26.6882	42.3854
sg_HOXC10_i4	AGGAGCAATACTACAGCGG	146.405	146.931	125.165	204.76	190.692	151.916
sg_HOXC10_i5	gcgccccccctcccGGATG	1157.34	1094.01	1128.88	1410.57	1468.71	1533.43
sg_HR_i1	CGCGCAGCGCGGCTAATGG	0.817908	0.885124	0.797228	4.72193	0.430456	0.419658
sg_HR_i2	TAATGGAGGTAGAGCGCGG	224.107	236.328	195.321	352.857	232.446	208.57
sg_HR_i3	GGCTAATGGAGGTAGAGCG	388.506	450.528	438.476	699.705	507.507	871.21
sg_HR_i4	TTCTGGCGATGGCGATCAG	41.7133	38.0603	44.6448	36.4877	30.5623	35.6709
sg_HR_i5	CTAGGGCCGCAGGTTGGAG	376.237	380.603	367.522	478.203	438.204	399.514
sg_IFNB1_i1	CTCTGGCACAACAGGTAGT	367.241	378.833	384.264	475.628	512.673	466.659
sg_IFNB1_i2	CCAGAGCAAAGGCTTCGAA	184.847	163.748	230.399	280.311	269.896	252.634
sg_IFNB1_i3	ACCTGTTGTGCCAGAGCAA	0.817908	0.885124	0.797228	0.429267	0.430456	0.419658
sg_IFNB1_i4	CAACAGGAGAGCAATTTGG	364.787	374.408	339.619	441.715	523.004	555.207
sg_IFNB1_i5	GCCTTTGCTCTGGCACAAC	445.76	496.555	469.567	579.51	479.097	564.44
sg_IKBKAP_i1	GACTGTGGGAGCTGACTCT	296.083	282.355	243.952	92.2923	129.998	94.423
sg_IKBKAP_i2	TAAGGCTCTAGGAAAGAGG	0.817908	0.885124	0.797228	0.429267	0.430456	0.419658
sg_IKBKAP_i3	CCTGAGGACCCCCAAACAG	355.79	390.34	349.983	388.486	380.092	464.142
sg_IKBKAP_i4	ACTAGGCCTCCAAGGATGG	71.9759	72.5802	61.3866	95.7265	61.1247	84.7709
sg_IKBKAP_i5	TTGCCACCTGCTCCATCGG	655.144	599.229	647.349	1026.81	982.73	944.65
sg_ING1_i1	ACTGGGCTGGGTAGAAGAG	110.418	117.722	102.842	106.458	110.197	109.111
sg_ING1_i2	TTTCCACGTTGGACAAGTG	40.8954	23.8984	17.539	70.829	22.8141	25.1795
sg_ING1_i3	GAGCCGCACTTGTCCAACG	619.974	589.493	625.027	757.656	637.074	763.357
sg_ING1_i4	AGGTGGAGCTGCTCCCCGT	197.934	178.795	189.74	198.75	185.096	220.74
sg_ING1_i5	CCGTTGGCAGGACTCAACA	71.158	80.5463	84.5062	115.043	83.9388	88.1281
sg_ING2_i1	GCGGCCGTGCCCTCTCGAG	857.985	776.254	865.79	986.026	1022.76	846.869
sg_ING2_i2	ACCCCGCAGCCGCTCGAGA	194.662	192.957	181.768	274.301	334.464	280.331
sg_ING2_i3	GGAGGACTGGAGACCGGGT	194.662	192.072	159.446	2.5756	12.0528	2.51795
sg_ING2_i4	TCTGCCGAGCGGGACTGGG	377.873	384.144	392.236	746.924	651.71	501.071
sg_ING2_i5	CGCTCGGGGAGACTGTCAC	354.972	391.225	395.425	469.189	341.782	485.124
sg_ING3_i1	CGGAGGCGCCATATTGGAG	423.676	436.366	397.817	91.0045	182.513	92.3247
sg_ING3_i2	gggcgggcaagagcgcgag	313.259	326.611	349.186	26.1853	31.8537	60.4307
sg_ING3_i3	AGCGGTCCCGCAGATCCAT	232.286	218.626	231.993	46.7901	32.7146	57.4931
sg_ING3_i4	GTCGAGCGGGTGCTGCTAG	410.59	448.758	428.909	129.639	130.428	122.54
sg_ING3_i5	TAGAGCTGAGGGAACAAGG	40.0775	61.0736	48.6309	35.1999	23.6751	56.6538
sg_ING4_i1	CGCTGATGGGTGTAGACGA	148.041	134.539	170.607	175.57	163.143	235.428
sg_ING4_i2	GGATCGAGGCCCCGCTGAT	345.975	354.05	384.264	436.135	549.692	451.971
sg_ING4_i3	ATGGGTGTAGACGAGGGAG	0.817908	0.885124	0.797228	0.429267	0.430456	0.419658
sg_ING4_i4	ATGGCTGCGGGGATGTATT	237.193	271.733	239.168	389.345	390.854	343.28
sg_ING4_i5	CTCATGGGGTTGAGAGTGG	285.45	295.631	221.629	292.331	254.83	274.037
sg_ING5_i1	CGGTCGCCATCTTCGTCCG	175.85	146.045	172.201	159.687	257.412	285.787
sg_ING5_i2	GGCACGGAGGACTCCGCGT	411.408	403.617	404.992	603.978	693.034	694.953
sg_ING5_i3	GCGCGGCCGCGGACGAAGA	592.165	608.08	570.018	1323	1197.96	1266.11
sg_ING5_i4	CAGACgggacagggacggg	210.202	227.477	252.721	307.784	356.848	218.642
sg_ING5_i5	AGATAGTGCTCCAAGTACA	0.817908	0.885124	0.797228	0.429267	0.430456	0.419658
sg_INO80_i1	AGCCGCGGTTCGCTCTCTG	181.575	199.153	208.077	9.44387	0.860911	0.419658
sg_INO80_i2	CGAACCGCGGCTCCACCGT	90.7877	92.938	85.3034	6.439	4.73501	3.35726
sg_INO80_i3	AGGTGAGGCAACTAGACGT	64.6147	65.4992	59.7921	3.00487	6.45683	0.419658
sg_INO80_i4	AGGAGCGGAGCAGGGACAC	249.462	248.72	270.26	216.35	123.11	141.425
sg_INO80_i5	CTCTCTGCGGGCGACAACT	254.369	298.287	279.827	371.316	213.936	302.993
sg_INO80C_i1	AAGACTCGGAGTGCGATGG	282.178	283.24	288.597	81.1314	69.7338	71.7615
sg_INO80C_i2	AAGTTCCAAGGCCCGCGCT	586.44	551.432	624.23	252.838	201.453	248.857
sg_INO80C_i3	CCCGCGCTGGGAAAAAGGT	102.238	118.607	82.1145	3.8634	3.44364	2.09829
sg_INO80C_i4	ATCAAGACGGAAGTAACAG	2.45372	0.885124	4.78337	0.858533	0.430456	0.419658
sg_INO80C_i5	GACGGAAGTAACAGCGGAA	110.418	122.147	115.598	10.7317	1.29137	18.4649
sg_INTS12_i1	ACAGACGGATCGGCAGGGC	258.459	269.078	266.274	80.2729	103.309	78.476
sg_INTS12_i2	CTGTTCCCGGTGGTCCCTT	271.545	293.861	326.864	195.746	290.127	247.598
sg_INTS12_i3	CCACCGGGAACAGACGGAT	256.005	229.247	216.049	14.1658	11.1918	10.4914
sg_INTS12_i4	CGGCCCGCAACTCCCTCGG	247.826	254.031	226.413	48.5071	82.6475	62.9487
sg_INTS12_i5	CCGTTTCCGAAGGGACCAC	2.45372	2.65537	2.39168	0.429267	7.31775	0.419658
sg_IVNS1ABP_i1	GGTCAAGTAGAAGGACGAG	68.7042	65.4992	67.7644	32.195	52.5156	67.9846
sg_IVNS1ABP_i2	gtgcggcgcgagcggtcgg	271.545	234.558	225.616	113.326	130.859	94.0033
sg_IVNS1ABP_i3	GAAGCGGTGTCCTCATCAG	121.05	91.1678	114.004	97.0143	61.1247	64.2076
sg_IVNS1ABP_i4	GGCTTCACGTCCCAGAGGG	316.53	348.739	320.486	200.897	190.692	190.944
sg_IVNS1ABP_i5	GCGGTGTCCTCATCAGGGG	189.755	197.383	190.538	123.2	144.203	142.684
sg_IWS1_i1	GCCGTACCCGGCAGGCTGG	408.136	403.617	402.6	157.112	177.348	212.347
sg_IWS1_i2	CTTCTAGGAAGTAGAACGC	0.817908	0.885124	0.797228	0.429267	0.430456	0.419658
sg_IWS1_i3	CCGCGACCCGGCCCGAGGA	380.327	354.935	355.564	373.462	354.265	399.095
sg_IWS1_i4	GGCGGGCAGGCATGCGAGC	485.837	431.941	411.37	128.78	81.3561	157.791
sg_IWS1_i5	CGGCGGAAAAGGCCGTACC	169.307	180.565	169.012	44.6437	49.9328	56.6538
sg_JAK2_i1	GCAGGCGGGACCAAAAGGT	278.089	318.645	283.813	394.925	462.309	440.641
sg_JAK2_i2	CGCCGAGGGAGGCCGTTAG	408.954	408.927	398.614	364.018	540.222	566.118
sg_JAK2_i3	CGCCGCTAACGGCCTCCCT	311.623	286.78	318.094	369.169	298.736	381.889
sg_JAK2_i4	ACCGGCCGAGAAGCCGAAG	0.817908	0.885124	0.797228	0.429267	0.430456	0.419658
sg_JAK2_i5	AGACTGCAGGCCAACCGGG	275.635	323.07	308.527	345.56	366.748	442.739
sg_JARID2_i1	GCAGAAGAGTCAACTCCAg	171.761	154.897	188.943	184.585	177.778	227.035
sg_JARID2_i2	GAAGAGTCAACTCCAgcgg	243.736	287.665	265.477	378.613	282.379	404.13
sg_JARID2_i3	ggcggcagcACCACAGCGA	1074.73	1117.91	1046.76	1111.37	1144.15	1167.07
sg_JARID2_i4	GAGTCAACTCCAgcggcgg	365.605	420.434	365.131	115.473	165.725	129.255
sg_JARID2_i5	ACTCGGCGAGCCCTCGCTG	29.4447	38.0603	41.4559	80.2729	78.7734	60.4307
sg_JHDM1D_i1	AGCCCGCCCGGCGAACCCG	44.167	46.9116	40.6586	38.634	28.8405	52.8769
sg_JHDM1D_i2	CGGCTGCGCTCGCTCCAGT	13.9044	13.2769	11.9584	6.439	4.73501	10.4914
sg_JHDM1D_i3	CCGGGCCAGGCGAGCCCAC	233.104	200.923	208.874	211.199	301.319	256.831
sg_JHDM1D_i4	AGAGGGCCGGCGGATAAGT	534.094	484.163	520.59	500.525	472.21	553.109
sg_JHDM1D_i5	TTAAAGATGGCCGGAgcgg	101.421	123.917	103.64	102.595	139.468	128.415
sg_JMJD1C_i1	CACGCAGACAGAGTACAGT	583.986	590.378	551.682	592.388	522.143	626.549
sg_JMJD1C_i2	TGCAGCGGCGTCATTGTAT	242.919	254.916	285.408	189.736	149.799	254.313
sg_JMJD1C_i3	GCTTTCTCCAGCTGATGGA	274.817	284.125	231.993	363.16	359	376.853
sg_JMJD1C_i4	ATCTCAGAAATCCACAACA	67.0684	46.9116	51.0226	48.9364	81.3561	32.3136
sg_JMJD1C_i5	TTTAGTCTTCAAAAATCAC	0.817908	0.885124	0.797228	0.429267	0.430456	0.419658
sg_JMJD4_i1	CTGCAGAGGAACTCTCCAG	96.5131	108.87	110.815	100.448	182.083	133.032
sg_JMJD4_i2	CTGCTACGGACCTACGGTG	215.11	243.409	218.441	267.862	241.916	328.592
sg_JMJD4_i3	TAGAGAGGGGCACCAGGGA	100.603	100.019	86.1006	57.0925	40.4628	41.9658
sg_JMJD4_i4	TCGCCGACAGCCACTTCCG	168.489	154.897	156.257	218.926	108.044	112.888
sg_JMJD4_i5	AGCCACTTCCGAGGCCTGG	146.405	206.234	144.298	205.619	219.963	123.379
sg_JMJD6_i1	GGCTGCGCCGAGGTCGTAG	262.548	183.221	214.454	559.764	420.986	513.661
sg_JMJD6_i2	GGCTGTCAAGGCTCATGGG	664.959	663.843	662.497	977.44	795.051	745.312
sg_JMJD6_i3	TGACAGCCAGGTCCCCTAG	140.68	118.607	127.557	248.545	315.524	258.509
sg_JMJD6_i4	AGACGGGCGGCCACAGCAC	250.28	200.923	225.616	372.174	320.259	271.938
sg_JMJD6_i5	CAAAGGAGTCAGGGACGAC	59.7073	69.9248	65.3727	142.946	117.945	115.406
sg_JMJD8_i1	AAGGCGTACCTGGAAAGAA	12.2686	10.6215	17.539	58.3803	0.430456	3.35726
sg_JMJD8_i2	AGAGTGGCCGGGGACGGAC	141.498	131.883	148.284	237.384	236.32	141.844
sg_JMJD8_i3	TAGTGGCCGGGCCCAGCAC	217.563	244.294	223.224	123.629	119.236	154.854
sg_JMJD8_i4	AGGATGACGGGCCTGACGA	175.032	177.025	173.796	125.775	141.189	228.713
sg_JMJD8_i5	CCATGAGCCTGCCGCCCTC	643.693	721.376	743.017	989.46	972.399	837.637
sg_JUNB_i1	GCGGCTGGGACCTTGAGAG	239.647	227.477	271.058	294.477	181.652	246.759
sg_JUNB_i2	CAACCTGGCCGACCCCTAC	513.646	493.899	473.554	597.539	588.002	649.63
sg_JUNB_i3	GCGCCAGAGAGGGCGACGG	126.776	108.87	123.57	57.5217	120.097	167.863
sg_JUNB_i4	CAGCTCCCTGCTGGCTCCG	173.396	172.599	166.621	135.648	256.121	174.997
sg_JUNB_i5	GCGCTTTGAGACTCCGGTA	44.9849	58.4182	80.52	57.951	51.6547	42.8051
sg_KANSL1_i1	CCCCCCGCCCGGAAAGTCA	91.6057	102.674	90.0868	54.9461	92.9784	62.529
sg_KANSL1_i2	ccgccgcggcgAGACGAGT	0.817908	0.885124	0.797228	0.429267	0.430456	0.419658
sg_KANSL1_i3	AGACGAGTCGGCTTCGCTA	46.6207	30.9793	47.0365	13.7365	10.7614	24.7598
sg_KANSL1_i4	CCGGCTCGGCGAGCGGTGG	30.2626	29.2091	30.2947	28.7609	9.03957	7.55384
sg_KANSL1_i5	CCGCTTCAGATTAAAGGGG	55.6177	75.2356	59.7921	67.3949	30.5623	17.206
sg_KANSL1L_i1	CGGGCGGACTGTTAAACCg	96.5131	73.4653	74.9395	143.804	101.157	112.049
sg_KANSL1L_i2	GCGGACTGTTAAACCgcgg	103.874	107.1	106.829	111.609	158.408	193.882
sg_KANSL1L_i3	CGCTGCCCGCAGCTCCGTG	162.764	161.978	176.985	184.155	147.216	132.612
sg_KANSL1L_i4	CGAGTGGCCGGCGTCTCAG	89.9698	108.87	90.884	104.312	87.8129	131.773
sg_KANSL1L_i5	GCCCACTGCTCCCAGACCG	679.681	642.6	616.257	777.402	630.617	715.097
sg_KANSL2_i1	CGAGCGGCGCGGCAGAGTG	71.9759	88.5124	91.6812	0.429267	0.430456	0.419658
sg_KANSL2_i2	GCCACTAGAGAAGGGCGAG	251.098	259.341	290.191	0.429267	0.430456	1.25897
sg_KANSL2_i3	CGCTGGCGCCACTAGAGAA	394.231	418.664	428.112	0.429267	0.430456	0.419658
sg_KANSL2_i4	AGCTCCTGAGGTAAGATGG	66.2505	64.6141	76.5339	3.00487	15.4964	27.6974
sg_KANSL2_i5	CGGCGCAGCGCAGCTCCTG	406.5	389.455	325.269	3.8634	7.7482	7.13418
sg_KANSL3_i1	GCGCGCGGCCGTAAGACCG	240.465	231.017	208.874	15.8829	0.430456	0.419658
sg_KANSL3_i2	CCGCGGGTGAGAGCAGCGT	36.8058	23.8984	31.0919	0.429267	0.430456	0.419658
sg_KANSL3_i3	GAGCAGCGTTGGCTTCGAG	212.656	181.45	211.265	0.429267	0.430456	0.419658
sg_KANSL3_i4	acggcccatctaggagaca	48.2565	67.2694	62.1838	0.429267	0.430456	0.419658
sg_KANSL3_i5	GCGTTGGCTTCGAGGGGAG	393.414	437.251	411.37	91.8631	69.7338	95.682
sg_KAT2A_i1	CCTCCCCCGCAGCGGAGAG	179.122	197.383	206.482	31.7657	27.5492	32.3136
sg_KAT2A_i2	CCCAGCCCTAGGGCCGCAT	184.029	176.14	178.579	30.4779	61.9856	36.5102
sg_KAT2A_i3	gcCTGGGAAGGTTCCGCCA	326.345	325.726	397.02	101.736	121.388	103.655
sg_KAT2A_i4	GCAGCAGCGCGCCAGTCAG	586.44	547.007	469.567	169.131	193.275	195.98
sg_KAT2A_i5	GCGCCGCTCTCCGCTGCGG	434.309	455.839	429.706	36.0584	51.6547	40.2871
sg_KAT2B_i1	CCCATCCGCGGTCCGAGAG	257.641	238.984	259.896	316.37	352.543	446.096
sg_KAT2B_i2	CGACTACCAGAGCCCGAGA	208.566	206.234	255.113	236.955	334.034	287.466
sg_KAT2B_i3	CTCCTGCCGTGCTCCGGGG	967.585	1012.58	1004.51	1657.83	1652.52	1381.51
sg_KAT2B_i4	GACATGCCGCCCCGGAGCA	800.732	795.727	794.837	911.333	906.97	1032.36
sg_KAT2B_i5	GGCCCCTAGCACCCATCCG	931.597	1021.43	983.78	1744.11	1754.54	1482.65
sg_KAT5_i1	GCGGGACTAAGGAACCTGA	147.223	166.403	160.243	45.5023	9.03957	19.3043
sg_KAT5_i2	TGGCACTTGTGACTGAAGG	149.677	178.795	151.473	1.2878	9.90048	0.419658
sg_KAT5_i3	GCCAGGGTCGGCTACTGGG	206.931	254.916	234.385	50.6535	31.8537	19.7239
sg_KAT5_i4	GAAGTGACGTCTCCCAGAG	124.322	132.769	131.543	180.721	222.976	187.167
sg_KAT5_i5	AGCTGCTCCGAGAGGTACA	468.661	497.44	500.659	25.3267	6.02638	27.6974
sg_KAT6A_i1	GAGATGCCCCAAACTGACA	305.08	320.415	311.716	679.1	497.176	516.599
sg_KAT6A_i2	GAGCTCACTGTCTCCAAGA	150.495	118.607	140.312	236.526	206.188	185.908
sg_KAT6A_i3	CCCTCGGCTACTTACCGGG	26.991	35.405	16.7418	24.8975	5.59592	43.2248
sg_KAT6A_i4	CCTGGCGCAGAGCAGCGGG	187.301	184.991	216.846	301.345	281.088	318.101
sg_KAT6A_i5	AAGGACAGCCGAGATCCCG	570.082	643.485	551.682	1151.72	1002.96	1115.03
sg_KAT6B_i1	GCCCCTCGGCAGGGCTCTA	155.402	123.917	115.598	299.199	186.818	316.002
sg_KAT6B_i2	TGTCAACGACAACAACAGG	40.0775	44.2562	50.2254	95.2972	118.375	100.298
sg_KAT6B_i3	ACAGGGGGACACAAAATGG	46.6207	35.405	71.7505	147.238	54.6679	64.2076
sg_KAT6B_i4	ACAACAGGGGGACACAAAA	5.72535	0.885124	2.39168	0.429267	4.30456	0.839316
sg_KAT6B_i5	TTCCCAGGGGGAGGAGACT	71.9759	61.9587	68.5616	82.4192	106.323	85.6102
sg_KAT7_i1	AGGGATCGTCCGCAGGATT	481.748	486.818	482.323	147.668	98.5743	87.7085
sg_KAT7_i2	ACTGATACAGAGGCCGCCA	97.331	105.33	79.7228	60.5266	33.5755	45.323
sg_KAT7_i3	CTCTGCTTGCCTGGATCGG	454.757	462.92	417.748	295.765	355.556	268.161
sg_KAT7_i4	TGTATCAGTCCCAATCCTG	28.6268	21.243	35.078	6.439	2.58273	5.45555
sg_KAT7_i5	GGCACTAGGGATCGTCCGC	332.888	369.097	359.55	63.1022	51.2242	42.3854
sg_KAT8_i1	GTTGCGGCGGGGACTTCAG	539.001	530.189	534.143	26.1853	56.8201	21.8222
sg_KAT8_i2	ACTTCCCTTCCCGCGATGG	212.656	191.187	208.077	161.404	237.181	245.08
sg_KAT8_i3	GCACAGGGAGCTGCTGCGG	525.097	493.014	484.715	24.8975	21.5228	10.9111
sg_KAT8_i4	AAACCAGCCGGGTTGTGGG	596.255	667.384	659.308	365.306	227.281	295.859
sg_KAT8_i5	GGGACTTCAGGGGTCGCGG	263.366	267.307	295.772	37.7755	32.7146	108.272
sg_KDM1A_i1	GCGCGGGCAGCGTGAAGCG	629.789	572.675	603.502	12.4487	17.6487	12.5897
sg_KDM1A_i2	GCGCGTGCGTACGCGACGG	198.752	166.403	172.201	41.2096	34.8669	31.0547
sg_KDM1A_i3	AATAGCAGAGACTCCGGAG	27.8089	40.7157	21.5252	0.429267	0.430456	0.839316
sg_KDM1A_i4	GCGCAAGCGGGCGAAGGTA	463.754	523.994	534.94	21.0341	44.3369	36.0906
sg_KDM1A_i5	ACAGAGCGAGCGGCCCCTA	249.462	281.469	290.191	198.321	152.381	129.255
sg_KDM1B_i1	GCGCGCCGCGCGCACAGGA	827.722	877.158	898.476	3183.87	3555.13	2919.56
sg_KDM1B_i2	GAGAGGCGCCCGCAGTCCA	249.462	252.26	235.182	45.073	99.8657	115.406
sg_KDM1B_i3	GGTCACGCCGTGACAGGgg	458.028	510.717	499.862	25.756	17.6487	30.635
sg_KDM1B_i4	cggcggcCGAGAAGAGGCT	868.618	831.132	899.273	2394.45	2268.93	2377.78
sg_KDM1B_i5	AGCGCAAAGGTGAGCCCCG	303.444	290.321	319.689	249.833	204.897	168.702
sg_KDM2A_i1	TCTGACGGGTTCAAAATGG	71.158	53.9926	51.0226	23.1804	25.8273	12.5897
sg_KDM2A_i2	GTGTATGTGAGAGTCTGAC	17.994	20.3579	6.37783	4.29267	4.30456	1.25897
sg_KDM2A_i3	AGCGGCTCCTCCTGTGTGA	435.945	417.779	436.084	52.7998	31.4233	33.9923
sg_KDM2A_i4	GACGGGTTCAAAATGGCGG	337.796	337.232	314.905	218.067	210.062	183.81
sg_KDM2A_i5	GGTGTTGTTTCCCTCACAC	59.7073	84.9719	58.9949	1.71707	1.72182	3.35726
sg_KDM2B_i1	TGGAGGGCCGAGTTGCAGG	427.766	425.745	416.153	555.471	564.758	517.858
sg_KDM2B_i2	AGCTCTGCACACAACTCCC	242.919	205.349	247.141	287.609	264.73	366.781
sg_KDM2B_i3	TCTGCACACAACTCCCGGG	661.687	613.391	636.188	750.358	756.741	927.863
sg_KDM2B_i4	GGGCGCATCCCggagatgg	272.363	248.72	270.26	318.087	337.908	402.032
sg_KDM2B_i5	AGACTCTAAGCCTCACAAG	30.2626	30.9793	29.4974	30.4779	15.0659	44.9034
sg_KDM3A_i1	CGCCTCCCTGAGTCACCGG	148.041	117.722	176.985	191.882	150.229	126.317
sg_KDM3A_i2	TGCCGCCGGTGACTCAGGG	300.172	284.125	284.61	334.828	323.272	309.707
sg_KDM3A_i3	GGCTGCCGCCGGTGACTCA	15.5402	7.08099	11.1612	8.58533	6.45683	2.09829
sg_KDM3A_i4	GCTAGGCGGCTGGAAACGG	157.038	171.714	149.879	144.234	145.494	205.213
sg_KDM3A_i5	GTCAGCGCTGGAGTCGGCT	728.756	724.032	747.003	1067.59	1033.09	879.603
sg_KDM3B_i1	GGGCGGATCGGGCGCTTgg	233.922	267.307	239.966	281.599	302.61	282.849
sg_KDM3B_i2	agcagccgcttgcccaccg	627.335	577.101	598.718	737.48	973.691	794.412
sg_KDM3B_i3	CGGCCGCGGGTGGTGCGGA	58.8893	66.3843	58.1977	115.902	50.7938	169.961
sg_KDM3B_i4	CACTCACCGCTAGGTCCTG	657.598	631.094	640.174	859.392	1129.52	926.604
sg_KDM3B_i5	acgcggcggcctccccggt	31.0805	24.7835	24.7141	25.756	30.1319	20.5632
sg_KDM4A_i1	CCCGCGAGCATCACTCCAA	9.81489	2.65537	7.17505	7.7268	2.15228	2.09829
sg_KDM4A_i2	AAGCAGTAGGATCGGCCAG	158.674	170.829	195.321	200.897	249.234	236.687
sg_KDM4A_i3	CAGATGCCGACTTTAGAGG	443.306	445.217	437.678	446.437	429.595	460.365
sg_KDM4A_i4	ACAGCCCAAAGCCCCGCCA	572.535	565.594	491.89	362.73	267.313	315.163
sg_KDM4A_i5	CGCCTGCTGGAAAAGCAGT	124.322	138.079	137.123	169.131	145.064	94.0033
sg_KDM4B_i1	CCCTCCGCAAGCGCTCGCG	9.81489	6.19587	4.78337	12.878	23.2446	18.0453
sg_KDM4B_i2	TCGGTCGCCAGCAACCGAG	13.0865	9.73637	11.1612	4.72193	0.430456	35.2513
sg_KDM4B_i3	GCACAAAAGATGACAGCGT	309.169	283.24	409.775	531.432	477.375	476.312
sg_KDM4B_i4	CCCTCGGCGTCGCACCCCC	247.826	244.294	250.33	346.418	301.319	294.6
sg_KDM4B_i5	CGGCGTGCGCGGCCCGGTC	112.871	115.066	99.6535	58.8095	58.542	55.8145
sg_KDM4C_i1	GAACAGCTGTCACCTAGTG	219.199	216.855	242.357	238.243	173.904	208.57
sg_KDM4C_i2	GCGCTCCTCTGCCCCAAGG	1118.9	1232.98	1194.25	1251.74	1132.96	1203.58
sg_KDM4C_i3	GAGCGCGGGTACCGAACCT	569.264	509.832	553.276	541.735	570.354	583.324
sg_KDM4C_i4	AAGGAGGCGACCCCGACTC	208.566	227.477	229.602	348.994	320.689	286.207
sg_KDM4C_i5	GAGGCGCGGCGCAGTGATC	880.069	841.753	820.348	784.27	889.752	770.492
sg_KDM4D_i1	TCGGCGTAACGGCACTAAG	224.925	228.362	240.763	279.453	244.068	172.06
sg_KDM4D_i2	GAAGTGGAAGTCGGCGTAA	287.903	279.699	299.758	455.881	439.926	468.758
sg_KDM4D_i3	GGATGGAAGCAGGAGTCGT	205.295	223.051	210.468	296.623	275.492	234.169
sg_KDM4D_i4	GCGTAACGGCACTAAGGGG	646.965	628.438	609.082	213.775	283.67	208.99
sg_KDM4D_i5	CGGCTAGCGGGAGAGAGCG	200.387	197.383	181.768	230.087	231.585	249.277
sg_KDM4E_i1	AGAGGACACCCAAGAACGT	71.9759	56.6479	74.1422	42.4974	90.8261	71.3418
sg_KDM4E_i2	CTAGAGTGGAGTCCCCCTG	278.906	306.253	286.205	295.765	378.801	280.751
sg_KDM4E_i3	CATCAAGCTGGCCTTGCCA	247.008	230.132	279.827	399.218	312.08	353.772
sg_KDM4E_i4	TAGATGCCTGAGAGTTCTG	97.331	76.1207	73.345	111.609	90.3957	115.406
sg_KDM4E_i5	CCCAAGGCGCACATCAAGC	210.202	221.281	237.574	255.414	279.796	279.912
sg_KDM5A_i1	GAAAAGTCCTGAACCTCAG	44.9849	56.6479	49.4281	51.0827	54.6679	78.8957
sg_KDM5A_i2	TCACAGACTGAGGTACCTT	9.81489	7.08099	9.56674	0.429267	45.6283	8.81281
sg_KDM5A_i3	TCAGTCTGTGAAGAGAGAG	7.36117	4.42562	11.9584	0.858533	4.73501	1.67863
sg_KDM5A_i4	TAAAGCTAAACCCAGTGTA	0.817908	0.885124	0.797228	0.429267	0.430456	0.419658
sg_KDM5A_i5	CAGACTGAGGTACCTTGGG	597.89	588.608	619.446	600.544	741.245	950.525
sg_KDM5B_i1	GCAAGGGCGAGGCGAAGGT	568.446	605.425	612.271	995.899	927.201	711.74
sg_KDM5B_i2	TCCGAGACCCGTGCAGACG	170.125	153.126	176.187	284.175	210.923	235.428
sg_KDM5B_i3	GCACGGGTCTCGGACCGAG	246.19	232.788	181.768	484.642	323.703	237.107
sg_KDM5B_i4	ATCACCGCAGGCTGGGCAA	480.112	420.434	460.798	873.987	851.011	653.827
sg_KDM5B_i5	CAGCCACGAGCTGGATCCG	731.209	707.214	740.625	1149.58	930.215	977.383
sg_KDM5C_i1	GGCGAAGGCTGCGGTAGTG	524.279	587.722	542.115	922.065	828.627	912.336
sg_KDM5C_i2	GAGGTAACTGTGGTGGCGA	121.05	110.641	133.934	291.901	214.367	198.918
sg_KDM5C_i3	CGCTGACAAACCAAGATGG	444.124	462.92	468.77	561.91	863.924	642.496
sg_KDM5C_i4	GGCCCATCGCAGAGAAATC	685.407	699.248	784.473	1307.12	1161.37	1146.92
sg_KDM5C_i5	TTGCCTCGGCTTCAAACAG	223.289	220.396	230.399	450.73	362.013	364.683
sg_KDM5D_i1	CAGGGCCCGGAGGTCAAGA	321.438	344.313	381.075	403.081	472.64	460.784
sg_KDM5D_i2	CCAGCTAGGCTCAAAAACC	74.4296	77.8909	58.9949	110.751	91.687	177.096
sg_KDM5D_i3	AGCTGCTTACCAATCGTCA	72.7938	77.8909	85.3034	139.512	113.64	89.8068
sg_KDM5D_i4	ACGATTGGTAAGCAGCTAC	5.72535	11.5066	10.364	40.3511	10.3309	25.1795
sg_KDM5D_i5	GGCCCATAGCAGAGAAGTC	359.879	333.692	310.919	483.784	552.705	584.583
sg_KDM6A_i1	GAGCCGACCGGGCGAGTGA	0.817908	0.885124	0.797228	0.429267	0.430456	0.419658
sg_KDM6A_i2	GAGCACTGAGGGGATTCGT	287.903	264.652	269.463	295.336	279.796	297.957
sg_KDM6A_i3	CGGGGCTGGGGAGCACTGA	136.591	153.126	149.879	109.463	49.0719	146.88
sg_KDM6A_i4	TCATCACCGAAAgcggcgg	445.76	428.4	434.489	362.73	355.987	419.658
sg_KDM6A_i5	TCCTCATCACCGAAAgcgg	148.859	133.654	159.446	158.829	95.5611	73.0205
sg_KDM6B_i1	GAGGCAGGGCAAGAGTCAG	178.304	211.545	181.768	85.4241	77.0516	107.852
sg_KDM6B_i2	tccaggtggcagggatagg	151.313	170.829	167.418	259.706	173.043	203.534
sg_KDM6B_i3	gagggggtgaggaaggtcc	34.3521	34.5198	33.4836	28.3316	32.7146	9.65213
sg_KDM6B_i4	CAAGAGTCAGGGGTACAAG	68.7042	63.7289	62.981	121.482	80.4952	47.4213
sg_KDM6B_i5	gggtggtggggggcgtaag	12.2686	23.0132	19.1335	6.439	14.6355	21.4025
sg_KDM8_i1	GGCAACTCGAGCCACCCTC	336.978	335.462	336.43	238.243	206.188	278.233
sg_KDM8_i2	GCACAGCAGCCCGCCGTAA	823.633	851.489	788.459	858.963	887.599	942.551
sg_KDM8_i3	GCTGGTTGCCTAAAAGCAG	58.8893	57.5331	67.7644	85.8533	39.6019	36.0906
sg_KDM8_i4	TGCGTCGTGATCAGACGAG	88.334	92.0529	72.5478	34.7706	35.7278	43.6444
sg_KDM8_i5	GCGTGAGGGCAGGCCCTTA	372.966	380.603	426.517	534.008	561.745	490.16
sg_KMT2A_i1	GAACATGGCGCACAGCTGT	442.488	446.103	458.406	367.452	380.953	320.199
sg_KMT2A_i2	CCCGACCCGGGACCAccgg	66.2505	75.2356	58.9949	84.1363	61.9856	72.6008
sg_KMT2A_i3	GTGAAGTGAAGCAGCGAGA	138.226	104.445	147.487	124.487	105.031	139.746
sg_KMT2A_i4	GGCGGCAGCGGAGAGGTAA	316.53	292.976	349.186	623.725	485.554	770.072
sg_KMT2A_i5	TCACTTCACGGGGCGAACA	399.139	362.016	377.886	388.486	238.472	305.091
sg_KMT2B_i1	AGCAGGGCCGTGTCCTCCC	207.749	186.761	169.81	35.1999	33.5755	42.3854
sg_KMT2B_i2	AGCCCCAGCAAACGGAGCA	513.646	554.973	561.249	156.253	119.236	118.763
sg_KMT2B_i3	gcctccCCGGCCCCTCTCA	414.679	504.521	440.867	102.595	108.475	151.916
sg_KMT2B_i4	ggAATCCGACGAGGAGGTG	339.432	295.631	300.555	50.2242	41.3237	44.0641
sg_KMT2B_i5	TCTCTCCGAAGGAACCCTG	38.4417	36.2901	35.8753	32.6243	10.7614	9.23247
sg_KMT2C_i1	GCACTCACACACATCGGCG	350.882	375.293	392.236	605.695	471.779	592.137
sg_KMT2C_i2	ACTAGGATGTCGTCGGAGG	29.4447	35.405	35.078	22.3219	67.1511	23.0812
sg_KMT2C_i3	cggcgccccccggcggggt	1051.83	1042.68	978.996	1342.32	1309.88	1146.92
sg_KMT2C_i4	CGCGCACCTCCGCGCGCAG	10.6328	9.73637	10.364	6.439	13.3441	23.9205
sg_KMT2C_i5	GGGAAGCGCCATCTTTGCG	541.455	562.939	537.332	666.222	844.123	914.434
sg_KMT2D_i1	acagcaAGGGTCCATGGCA	100.603	80.5463	82.1145	81.1314	92.9784	89.8068
sg_KMT2D_i2	caccaacagcaAGGGTCCA	648.601	520.453	621.838	714.729	805.382	679.426
sg_KMT2D_i3	TCAGGGCCTTATGGGACAC	23.7193	20.3579	19.1335	37.7755	46.4892	19.3043
sg_KMT2D_i4	GAGTCTGATGTCACACAGT	57.2535	29.2091	38.267	44.2145	33.5755	39.4478
sg_KMT2D_i5	AGCAGGGTCAGGGCCTTAT	451.485	455.839	438.476	637.032	668.928	539.26
sg_KMT2E_i1	CCGCTCCCGAACTCCGGCA	117.779	92.938	86.1006	196.175	255.26	159.05
sg_KMT2E_i2	AGCGCGCAGCCTCTTCACC	682.953	727.572	696.777	1000.62	1095.08	1006.76
sg_KMT2E_i3	TCGGGAGCGGCAACAGAGT	390.96	329.266	359.55	588.525	415.82	500.232
sg_KMT2E_i4	GACACCTGAGAGTCAACGT	238.011	220.396	192.132	314.223	322.411	515.34
sg_KMT2E_i5	GCCGAGTCGGAGACCGTGC	210.202	220.396	232.791	445.15	222.546	271.099
sg_KRAS_i1	GTCCAGGAAGCAGCACCAG	501.377	500.095	491.89	748.212	643.531	537.582
sg_KRAS_i2	GGCCGGCTGCCCCTCGGAG	565.174	554.088	498.268	236.955	290.988	224.937
sg_KRAS_i3	TTCAgacgggcgtacgaga	117.779	127.458	119.584	190.594	127.845	145.202
sg_KRAS_i4	CGCCCGGCCCCGAACTCAT	421.222	469.116	427.314	479.92	403.337	394.478
sg_KRAS_i5	GCTCGCTCCCAGTCCGAAA	430.219	468.231	438.476	641.324	729.622	569.895
sg_L3MBTL1_i1	GCCTCAAGACTCCACGCCA	501.377	541.696	522.184	815.607	912.566	731.883
sg_L3MBTL1_i2	ATGCGGAGATGGACCGAGG	192.208	165.518	150.676	287.609	164.864	165.765
sg_L3MBTL1_i3	GAGTCTTGAGGCCTGCTGA	300.99	298.287	306.933	373.891	431.747	393.639
sg_L3MBTL1_i4	CCCCTGGCGTGGAGTCTTG	10.6328	10.6215	7.97228	7.7268	18.5096	7.13418
sg_L3MBTL1_i5	GGAGTGAGGCCCCCTGGCG	419.587	369.982	373.9	458.886	369.331	480.508
sg_L3MBTL2_i1	ACATGAGGTGGGAAGTGAA	0.817908	0.885124	0.797228	0.429267	0.430456	0.419658
sg_L3MBTL2_i2	TTCTCACCTCAATACTCCG	0.817908	0.885124	0.797228	0.429267	0.430456	0.419658
sg_L3MBTL2_i3	TGGCGAAACTGAGGTCTCA	153.767	148.701	131.543	156.682	181.652	182.971
sg_L3MBTL2_i4	GAGAAGCCCCGGAGTATTG	304.262	247.835	236.777	240.819	332.742	276.554
sg_L3MBTL2_i5	GGTAGTTAAACTGAGCCAG	18.8119	24.7835	23.1196	21.8926	40.4628	3.77692
sg_L3MBTL3_i1	GGGGTAAGAAGCGGTTGAT	102.238	135.424	124.368	116.761	99.0048	145.202
sg_L3MBTL3_i2	GCGCGTAGAGTCAGGGCTG	583.986	531.96	517.401	414.242	419.264	427.631
sg_L3MBTL3_i3	GCATGTGCGCGTAGAGTCA	242.101	271.733	274.246	194.458	259.995	149.398
sg_L3MBTL3_i4	AGTCCTGACAAATGGTCCA	27.8089	30.9793	38.267	21.4633	28.8405	39.0282
sg_L3MBTL3_i5	GTCAGGACTACTCGTGAGA	35.17	39.8306	42.2531	30.0487	25.8273	43.6444
sg_LAS1L_i1	ACATACTGAGCTCAACAAC	0.817908	0.885124	0.797228	0.429267	0.430456	0.419658
sg_LAS1L_i2	CGGTGGCGGTTCGGAGTGA	16.3582	19.4727	11.1612	0.429267	0.430456	0.419658
sg_LAS1L_i3	AGTATGTCGTGGGAATCCG	105.51	84.9719	98.8563	4.72193	3.44364	7.9735
sg_LAS1L_i4	GCCAGGTCTAGGTTCCCAG	285.45	289.436	287.799	6.00973	4.30456	0.419658
sg_LAS1L_i5	AGGCGACTTAGGGGAAGAC	101.421	120.377	117.193	58.8095	50.7938	23.0812
sg_LBR_i1	TAGTCGCACAGCAACCCGG	168.489	154.012	167.418	172.136	201.023	146.041
sg_LBR_i2	GCCGCGCCGCCAACATGGA	157.856	155.782	137.123	149.814	249.664	209.829
sg_LBR_i3	GAATAGTCGCACAGCAACC	224.925	242.524	193.726	211.199	238.472	215.704
sg_LBR_i4	GCGCGGCGCGGCTGTGGAG	265.002	255.801	258.302	257.989	289.266	272.358
sg_LBR_i5	GTTCCGGCGGTGACACGGA	98.1489	71.6951	88.4923	87.9997	111.488	94.423
sg_LCOR_i1	TGCGGCTCCGGCCAATCCC	312.441	311.564	263.085	34.3413	24.1055	28.9564
sg_LCOR_i2	GAAGATGGCGAGGGTGTGT	215.11	237.213	244.749	334.399	467.905	299.216
sg_LCOR_i3	CGAAAGCCGCGTCTCTCAA	44.9849	50.4521	36.6725	42.4974	55.0983	46.1624
sg_LCOR_i4	ccgggcgggcggcAGAAGA	28.6268	38.0603	31.8891	41.2096	50.7938	41.9658
sg_LCOR_i5	AAGCGTGAGGTGGAGATGG	310.805	295.631	306.933	172.565	246.221	172.899
sg_LIN9_i1	AGCAGCAGGCGGGAAAAGG	552.088	524.879	569.221	209.911	223.837	280.751
sg_LIN9_i2	GGTGCTACTCACTCTCGTC	269.91	287.665	328.458	0.429267	3.8741	0.419658
sg_LIN9_i3	CGGTCTCGGGAAAAGTGAG	157.038	138.079	146.69	143.804	155.394	136.389
sg_LIN9_i4	GGAGGCGCCCAAGCAACGT	460.482	443.447	472.756	554.613	612.969	639.558
sg_LIN9_i5	CGCGGCTCGTTCAAGATGG	224.925	237.213	236.777	19.317	40.4628	47.841
sg_LNX1_i1	CCCCTGAGGGATCTGAACA	9.81489	3.5405	6.37783	14.1658	27.9796	11.7504
sg_LNX1_i2	CCCAGACAGTCGCTTGAAG	381.963	383.259	317.297	449.442	449.826	522.474
sg_LNX1_i3	GAGGGCCTGGGAAACAACC	116.961	133.654	119.584	113.326	69.7338	120.442
sg_LNX1_i4	CTGGACACGTGCTGTGCTC	739.388	736.423	735.842	820.758	1222.49	933.319
sg_LNX1_i5	TGAATACCTGCAAGCAGGT	0.817908	0.885124	0.797228	0.429267	0.430456	0.419658
sg_LPCAT1_i1	tagctgggcgcgggtctcg	668.231	650.566	717.505	774.397	968.956	899.327
sg_LPCAT1_i2	GAAGCCGGCGCCGAGACCG	236.375	249.605	243.952	274.301	324.994	399.095
sg_LPCAT1_i3	GGCGGGGACGCGAACTGAG	201.205	235.443	251.924	287.179	179.5	281.59
sg_LPCAT1_i4	GGGGACGCGAACTGAGGGG	523.461	570.905	575.599	408.233	311.65	386.505
sg_LPCAT1_i5	gcgggccgaggatgcgcgg	275.635	289.436	274.246	264.428	374.496	303.832
sg_LPCAT2_i1	CTACTAGAGTCCCAGCCTA	138.226	161.978	161.04	240.389	142.481	161.988
sg_LPCAT2_i2	CGGCCGAAGCGATCTACGC	165.217	190.302	152.271	179.863	179.93	172.06
sg_LPCAT2_i3	TGGGACTCTAGTAGGTCTT	0.817908	0.885124	0.797228	0.429267	0.430456	0.419658
sg_LPCAT2_i4	CGAGGCGGGCGAGAGTCTG	9.81489	13.2769	3.98614	14.1658	24.536	2.51795
sg_LPCAT2_i5	GCGGGCGAGAGTCTGAGGA	335.342	363.786	342.808	454.593	445.091	441.06
sg_LPCAT4_i1	GCTCATGGCGGGAGAAGGT	658.416	678.89	689.602	716.017	455.422	663.479
sg_LPCAT4_i2	GTGGGCCGGATGCAGAGGC	368.876	341.658	346.794	390.633	431.747	464.561
sg_LPCAT4_i3	GGCGTCGGAAGGACCCGTG	233.104	228.362	226.413	320.662	466.183	524.153
sg_LPCAT4_i4	ACCCAGCAAGCGCAGATCG	1.63582	0.885124	3.98614	0.429267	0.430456	0.419658
sg_LPCAT4_i5	CGGGGTGAGGCTCTTGGGT	298.536	255.801	280.624	321.95	307.776	234.589
sg_LRWD1_i1	TGGCCGACTGGGTCAGCGC	15.5402	12.3917	11.9584	17.5999	61.1247	13.429
sg_LRWD1_i2	CTCCTGGGCTCAGTTACCG	282.996	284.125	298.163	331.394	323.272	327.753
sg_LRWD1_i3	GTCTCCTGGAGCCCGGCAC	15.5402	15.9322	12.7557	5.1512	9.03957	3.35726
sg_LRWD1_i4	CCAGGCCCTCTAACGATAG	287.903	328.381	353.172	469.189	439.926	390.282
sg_LRWD1_i5	AGGGAGCCCGGACAGTTAG	185.665	148.701	194.524	78.9851	57.2506	58.3324
sg_LSM4_i1	GTGAGGGCAGGGCAACTGC	167.671	151.356	151.473	0.858533	3.01319	4.61624
sg_LSM4_i2	GCGGCGCGGCGACGACCGC	0.817908	0.885124	0.797228	0.429267	0.430456	0.419658
sg_LSM4_i3	CCCGCCGGCACCATGGTGA	6.54326	4.42562	3.98614	0.429267	0.430456	0.419658
sg_LSM4_i4	GACTGGGCCCGAAGCGTAA	336.16	270.848	347.591	23.1804	48.6415	34.4119
sg_LSM4_i5	CCGCTGCACACGCTCCCGG	63.7968	97.3637	79.7228	0.429267	0.430456	0.419658
sg_MAP3K7_i1	CCGTCGGCGGAAAACGCAG	52.3461	35.405	38.267	39.0633	16.7878	48.6803
sg_MAP3K7_i2	GCGGAGCCAGAGCCGGACA	327.981	376.178	362.739	665.363	510.52	450.293
sg_MAP3K7_i3	GAATTAGAGGGGCCCCGGG	305.897	336.347	265.477	112.897	110.627	128.835
sg_MAP3K7_i4	CGATCCGTGGCGGGGGTAG	374.602	339.888	332.444	357.15	399.893	434.346
sg_MAP3K7_i5	CCTACTACCCGGCGATCCG	215.928	202.693	219.238	262.282	302.61	291.662
sg_MAX_i1	CAGGGAGCGGCCACTGCAG	256.005	211.545	221.629	206.048	212.645	170.381
sg_MAX_i2	CCCCGCCTGACAACCCGCA	438.398	445.217	450.434	278.594	241.916	235.428
sg_MAX_i3	ATCCTGAGCCGGGGAAGGT	202.841	201.808	196.118	215.921	167.017	281.171
sg_MAX_i4	CACTGCAGCACCGGATCAA	720.577	764.747	755.772	41.6389	49.0719	25.1795
sg_MAX_i5	CAGCACCCTCCCGCAAGGG	801.549	794.841	735.842	996.757	986.604	1009.7
sg_MBD1_i1	ACGCTAAAGGGAGACATCG	10.6328	12.3917	7.97228	3.43413	7.7482	21.8222
sg_MBD1_i2	GAGCAACGAACAGCCGCGG	642.057	616.932	697.575	908.328	851.872	861.977
sg_MBD1_i3	CGGGAGCAACGAACAGCCG	336.978	326.611	286.205	311.648	594.029	670.613
sg_MBD1_i4	GCCAGAGGCGGAGCCCGAG	435.945	414.238	391.439	672.232	700.782	653.407
sg_MBD1_i5	CTGATGACAGGAGAAATAG	8.17908	11.5066	7.17505	9.0146	21.5228	5.03589
sg_MBD2_i1	cgggTCTCCGGGATTCCAA	299.354	309.793	318.094	512.115	497.607	592.137
sg_MBD2_i2	gccgcggccgTCCCCCGAG	211.838	241.639	239.966	250.262	303.041	360.066
sg_MBD2_i3	ACTCCGCCATAGAGCAGGG	286.268	262.882	260.694	571.783	604.36	624.87
sg_MBD2_i4	GATTCCAAGGGCTCGGTTA	186.483	159.322	187.349	297.053	282.379	428.051
sg_MBD2_i5	TGGCCCCCCTGCTCTATGG	474.386	484.163	496.673	858.963	811.409	977.383
sg_MBD3_i1	CCGACAGCCCCGACCTTCT	229.014	234.558	243.952	127.492	154.103	132.192
sg_MBD3_i2	CGGCCGCGCAGGGCCTCAA	175.85	184.991	180.174	108.175	132.58	73.8598
sg_MBD3_i3	gAACAGCCGCGGCAAGTgg	559.449	588.608	621.838	241.677	241.055	291.242
sg_MBD3_i4	CCGGCAGCCAGTCCCTGAA	339.432	369.982	333.241	185.872	130.859	201.016
sg_MBD3_i5	GCGGCCAGATGCTACCGGG	385.234	366.441	341.214	359.296	469.197	619.835
sg_MBD4_i1	CCGGTGCCGTGAGCTGAAG	212.656	185.876	180.971	296.623	192.844	273.617
sg_MBD4_i2	GCCGCAACGCCCAGGGTGT	310.805	324.841	349.186	425.833	405.059	268.581
sg_MBD4_i3	GGAAGTCGAGCGCACCCCA	132.501	183.221	160.243	243.394	222.976	245.5
sg_MBD4_i4	TCGCACAGGAAGAGCACCT	240.465	223.051	257.505	382.477	270.757	292.501
sg_MBD4_i5	CCCAGCGCCGCAACGCCCA	416.315	451.413	462.392	438.711	458.005	398.675
sg_MBD5_i1	TTCGGGTAGAAGAGACGGG	0.817908	0.885124	0.797228	0.429267	0.430456	0.419658
sg_MBD5_i2	GGGTTCGGGTAGAAGAGAC	0.817908	0.885124	0.797228	0.429267	0.430456	0.419658
sg_MBD5_i3	AGCCCTGAGCCCTGAGAGG	399.139	429.285	389.845	215.492	148.077	179.614
sg_MBD5_i4	CCTCTCACGGCCAAAGAGG	250.28	278.814	254.316	25.3267	24.1055	4.61624
sg_MBD5_i5	GAGACATCTCACTACACCC	26.173	26.5537	38.267	9.87313	57.2506	39.8675
sg_MBIP_i1	TGTGAGCAAATCTTGGTGG	149.677	97.3637	128.354	22.7511	40.0324	24.3402
sg_MBIP_i2	AGCTTAATCGCCCGAGCAG	308.351	276.159	329.255	106.458	57.681	56.2341
sg_MBIP_i3	CTCGGGCGATTAAGCTCCG	221.653	183.221	209.671	290.184	350.391	284.108
sg_MBIP_i4	CGGGGTTGTGAGCAAATCT	96.5131	108.87	103.64	43.3559	48.211	62.9487
sg_MBIP_i5	AGCTGTCCTCCCCAAGAGT	196.298	170.829	180.174	62.2437	76.6211	52.4572
sg_MBTD1_i1	GGGGCCACCCGAGTTAAAG	324.709	323.955	341.214	436.564	418.403	527.929
sg_MBTD1_i2	CCGGCTGGGCCCAGACCGG	88.334	109.755	94.0729	110.751	62.8465	70.0828
sg_MBTD1_i3	TAGGGAAGTGGGCCAATCG	291.175	317.76	293.38	397.93	423.568	460.784
sg_MBTD1_i4	TAATGTTGTTGATATCCTG	10.6328	12.3917	8.76951	5.58047	2.58273	27.6974
sg_MBTD1_i5	AACGAGTCCAAGGCTGACG	512.01	507.176	511.821	625.442	545.818	679.846
sg_MCRS1_i1	CGGAAGTAGACGTACCTCA	66.2505	56.6479	62.1838	85.8533	108.475	69.6632
sg_MCRS1_i2	GCCAAAGCCGGCTTCCGTG	37.6237	30.0942	29.4974	24.0389	24.9664	19.7239
sg_MCRS1_i3	GGAGGGTCCGGTAAGGAAG	44.167	49.567	40.6586	32.6243	130.428	54.1359
sg_MCRS1_i4	GGTCTGTCTCAAGAACTCG	158.674	157.552	156.257	63.1022	86.0911	39.4478
sg_MCRS1_i5	GTCGCCGCGGAGAAATTGT	617.52	630.208	594.732	300.057	295.723	268.581
sg_MEAF6_i1	GCCGGGTGTCCGGGATCTG	147.223	143.39	145.893	54.5169	108.475	31.0547
sg_MEAF6_i2	GGGTGTCCGGGATCTGCGG	322.256	359.36	365.131	16.3121	20.2314	4.61624
sg_MEAF6_i3	AACATGGCGATGCACAACA	167.671	156.667	149.879	21.8926	8.60911	7.9735
sg_MEAF6_i4	ATGGCGATGCACAACAAGG	232.286	196.498	202.496	10.3024	6.45683	15.5273
sg_MEAF6_i5	CAGCTCCCGCCGGGTGTCC	245.372	233.673	227.21	146.809	136.885	139.326
sg_MECOM_i1	CAGATATGCAAGATGGCAG	73.6117	45.1413	74.1422	93.5801	64.5683	57.9128
sg_MECOM_i2	GGCACAGCATGAGATCCAA	300.99	297.402	313.311	406.086	383.966	445.257
sg_MECOM_i3	GGCGACCGGGAGCAGAGAC	4.90745	4.42562	7.17505	3.00487	3.01319	13.0094
sg_MECOM_i4	CGGGAGCAGAGACTGGAAC	166.853	146.045	133.934	169.56	168.739	212.766
sg_MECOM_i5	CGGCGCTGAGATGTTGGAG	236.375	244.294	235.98	324.526	320.689	303.413
sg_MECP2_i1	cggcccAAAGCCCCGAGAA	233.922	236.328	225.616	244.682	291.418	333.628
sg_MECP2_i2	GAGAGCGCGATCCAGGGAG	225.742	223.936	201.699	482.925	414.959	310.547
sg_MECP2_i3	CTCCCTCCTCTCGGAGAGA	34.3521	44.2562	39.0642	62.2437	23.6751	85.6102
sg_MECP2_i4	GAGCGCGCGCAGCCCCGAC	423.676	385.029	380.278	331.394	341.351	354.191
sg_MECP2_i5	CCACAGCCCTCTCTCCGAG	482.565	449.643	535.737	521.988	674.524	621.094
sg_MED24_i1	GATGCCTACCACCTAGAAC	125.14	128.343	103.64	88.8582	71.4556	60.0111
sg_MED24_i2	CACCTAGAACTGGATTGTG	135.773	109.755	156.257	72.5461	46.0587	102.396
sg_MED24_i3	CAATCCAGTTCTAGGTGGT	122.686	106.215	94.8702	136.078	125.693	137.228
sg_MED24_i4	TACCGCACAATCCAGTTCT	86.6982	99.1339	72.5478	25.756	37.8801	34.4119
sg_MED24_i5	ACAGGGCATCAAGGAGTTA	4.90745	5.31074	6.37783	0.429267	0.430456	2.51795
sg_MEN1_i1	TGCGCCGCGGTGCCTAGTG	429.401	388.57	395.425	655.92	704.225	871.629
sg_MEN1_i2	GGGATGTAAGCGCGGAGGT	669.048	663.843	588.354	1261.61	1237.13	1120.91
sg_MEN1_i3	GTGTGGGATGTAAGCGCGG	447.395	478.852	460.798	859.392	1067.1	820.851
sg_MEN1_i4	GTCAAGCCCCCAAACCCCA	669.048	783.335	711.128	1671.14	1578.05	1577.07
sg_MEN1_i5	CATCCCACACTAGGCACCG	799.096	692.167	802.012	1738.53	1650.8	1674.01
sg_METTL8_i1	CCTCCCAGGGCGAAGGTCG	53.164	46.9116	39.8614	92.2923	59.4029	69.2435
sg_METTL8_i2	GAGAAGCTTGTGAGTACCG	217.563	174.369	203.293	83.707	55.9592	45.7427
sg_METTL8_i3	GTGAGTACCGGGGCAGTGA	189.755	159.322	188.943	169.99	246.651	305.091
sg_METTL8_i4	GGCCCCGCCGGGAAAGTCT	443.306	478.852	470.365	608.271	562.175	535.903
sg_METTL8_i5	GCGGGCAGGGAGCACCCGA	250.28	195.612	229.602	277.736	268.174	420.917
sg_MGA_i1	GACCACAGGGGCGCGCCAA	745.114	685.086	753.381	1376.66	1289.64	1188.05
sg_MGA_i2	AGTCCTTCACATCCCGCTG	750.021	718.721	730.261	1137.56	1113.16	1132.24
sg_MGA_i3	CGGCACCCCACACACGCGA	700.129	619.587	717.505	1072.74	1067.53	1190.57
sg_MGA_i4	CGGACCGTACCACGCGGAG	141.498	147.816	133.137	198.321	183.805	163.667
sg_MGA_i5	AGCGGCCACGAGGCGGGAG	92.4236	70.8099	104.437	19.7463	22.3837	13.429
sg_MGEA5_i1	ATAAACAGGAAGCGGGCGG	381.145	375.293	340.416	240.819	210.493	291.662
sg_MGEA5_i2	GCGCCCCAGCTTAAAGCCG	49.0745	42.486	41.4559	32.6243	40.8933	91.9051
sg_MGEA5_i3	GCAGCAGAGGGAGAGCTCG	405.682	419.549	388.25	155.824	201.884	159.05
sg_MGEA5_i4	CAACGGACAGAGGTCGAGG	354.154	377.948	350.78	237.384	312.941	363.843
sg_MGEA5_i5	TCCAGCGATGCCCCCGCAG	742.66	780.68	794.039	305.638	390.854	377.692
sg_MGMT_i1	CGACGCCCGCAGGTCCTCG	0.817908	0.885124	0.797228	0.429267	0.430456	0.419658
sg_MGMT_i2	CAAGCCAAGGCCCGCGCAG	274.817	270.848	270.26	312.506	373.205	398.675
sg_MGMT_i3	TGCGCACCGCGAGGACCTG	318.984	371.752	370.711	338.262	378.37	317.261
sg_MGMT_i4	GAAAGGCTGGGCAACACCT	121.868	126.573	146.69	209.911	190.692	162.827
sg_MGMT_i5	AGGCTGGGCAACACCTGGG	377.055	406.272	448.839	455.452	478.236	540.519
sg_MLLT1_i1	acagacaatgagggcggcg	176.668	208.889	159.446	252.409	312.941	276.974
sg_MLLT1_i2	cggcgcttgacagacaatg	188.937	177.91	190.538	220.643	393.436	173.319
sg_MLLT1_i3	CAGGCTGGGGGGTCACCAG	284.632	261.997	271.058	433.559	475.653	435.605
sg_MLLT1_i4	AGCGGGCGGCCGGGATcgg	268.274	279.699	275.841	346.418	257.412	263.965
sg_MLLT1_i5	TCACCAGGGGCGTCCCAAG	345.157	306.253	361.942	551.178	665.054	581.646
sg_MLLT10_i1	CTAACGCGGGCGCCCGGAG	4.08954	3.5405	2.39168	2.5756	6.88729	0.419658
sg_MLLT10_i2	TCCGCACAGGCGCACTGGG	388.506	366.441	382.67	412.096	618.134	424.274
sg_MLLT10_i3	GCCAAGTGACGCTCCGAGG	947.137	886.009	861.804	1068.02	1075.71	867.013
sg_MLLT10_i4	GACCGGCCCGTGTCACTGG	232.286	256.686	227.21	599.686	409.363	388.183
sg_MLLT10_i5	ATCAAGAGGGCCTCCGCAC	395.049	402.731	413.761	268.292	259.995	338.244
sg_MLLT3_i1	ATGAGAGCGCGCCCAGGAG	345.975	368.212	390.642	174.712	244.929	253.054
sg_MLLT3_i2	CGCGGTTCCAATTAGAGAA	100.603	113.296	110.815	136.078	181.222	181.712
sg_MLLT3_i3	CCTGTGAGGCTCGGAGCCC	120.232	100.019	91.6812	128.351	209.201	152.755
sg_MLLT3_i4	GACTGCAAAgaggcgagga	345.975	342.543	349.983	354.574	389.132	464.561
sg_MLLT3_i5	AGCAAACCTCCGGGCCCCC	1031.38	978.947	1017.26	1021.23	1312.46	992.071
sg_MLLT6_i1	GGAGTATGAAGGAGATGGT	17.1761	17.7025	24.7141	28.7609	34.006	42.3854
sg_MLLT6_i2	CGTAGCCCGAGCCCGGCGG	379.509	384.144	349.186	83.707	38.741	19.7239
sg_MLLT6_i3	GCCCATCGCAGTAGACCAG	393.414	417.779	381.075	743.49	684.424	698.311
sg_MLLT6_i4	GCGTATGTTCGGACGAGAG	234.739	248.72	219.238	348.565	252.677	274.456
sg_MLLT6_i5	gcccTCCGGAGACCTCCTG	489.927	466.46	535.737	731.9	634.061	479.669
sg_MOGAT2_i1	GCTCCCACGGCATAAACAA	633.06	638.175	668.077	908.328	884.156	953.462
sg_MOGAT2_i2	GCAGAGCTCACAGAACCTG	273.999	285.895	338.025	366.594	365.026	460.365
sg_MOGAT2_i3	GGAGGGAACAAAAACCTGT	34.3521	41.6008	38.267	36.4877	27.1187	37.7692
sg_MOGAT2_i4	AGACCACCGCACTCAGGTG	13.9044	17.7025	11.9584	36.9169	17.2182	5.03589
sg_MOGAT2_i5	GGTTCTGTGAGCTCTGCTG	300.172	303.598	316.5	405.657	429.595	368.879
sg_MORF4L1_i1	CTGCGGGCGCTGGCAAATC	559.449	584.182	560.451	1507.16	1670.17	1566.16
sg_MORF4L1_i2	GAGAGAGCAGCCTATTGTA	36.8058	25.6686	32.6864	223.219	76.1906	117.924
sg_MORF4L1_i3	CTAACGGCGCAGGAGATAG	141.498	121.262	101.248	340.409	233.737	256.831
sg_MORF4L1_i4	CCGGCCCAGGATGTAGAGC	358.244	385.029	385.858	1084.76	879.851	1123
sg_MORF4L1_i5	GCTGCGCAGGCGTTAGAGT	251.916	290.321	263.883	461.891	563.897	550.591
sg_MORF4L2_i1	ACTATGGCGGTTGGAGGAA	6.54326	5.31074	0.797228	0.429267	0.430456	0.419658
sg_MORF4L2_i2	AACGGCAGTGATCACACGT	386.052	396.536	386.656	163.551	166.156	125.897
sg_MORF4L2_i3	GAGAAACCTGGCTTTACTA	16.3582	13.2769	11.9584	6.439	4.30456	2.9376
sg_MORF4L2_i4	ATCAGTTGCCAGAGAAACC	206.113	194.727	216.846	97.8728	128.706	89.8068
sg_MORF4L2_i5	TCTGGCAACTGATATCCAT	23.7193	12.3917	8.76951	2.5756	12.0528	4.61624
sg_MPHOSPH8_i1	GGCCGAGCGCGGAACGCGA	671.502	665.613	618.649	865.402	919.023	774.688
sg_MPHOSPH8_i2	GGCAGACCCAAAACAGGAG	245.372	218.626	209.671	273.872	238.903	268.161
sg_MPHOSPH8_i3	CGCGAGCTGGAAACAGCAC	148.041	158.437	152.271	103.453	157.116	146.88
sg_MPHOSPH8_i4	AGACCCAAAACAGGAGCGG	131.683	178.795	174.593	280.311	264.3	147.72
sg_MPHOSPH8_i5	GCACGGGCAGACCCAAAAC	512.01	519.568	508.632	697.129	751.575	671.033
sg_MSH6_i1	GGAGCTCCGTCCGACAGAA	264.184	246.95	278.233	289.326	320.689	323.976
sg_MSH6_i2	AGGAGCCGCGCGGTAGATG	586.44	643.485	637.783	750.358	653.001	778.885
sg_MSH6_i3	TCCGTCCGACAGAACGGTT	12.2686	17.7025	17.539	40.3511	9.03957	2.51795
sg_MSH6_i4	CTGGCCCTGGGCTCGGAGG	490.745	448.758	487.904	39.4925	17.2182	22.6615
sg_MSH6_i5	CTGCTGGCGGGAAATCTGG	628.153	559.398	569.221	948.679	778.264	655.086
sg_MSL1_i1	GCGGATCTCATGGTCATAG	467.843	438.136	476.742	503.101	669.358	613.12
sg_MSL1_i2	TCAGGATTGCCGCCGGCAG	181.575	215.97	192.929	205.189	264.3	195.561
sg_MSL1_i3	CCTGCCTCTGAGGCGAAgg	43.3491	69.9248	74.9395	24.0389	30.9928	15.1077
sg_MSL1_i4	gctccggggatgagctcgg	82.6087	91.1678	82.9117	94.0094	122.68	128.835
sg_MSL1_i5	CAGCGACTGGACTACGAGC	437.581	472.656	406.586	546.886	530.321	475.892
sg_MSL2_i1	CGAGCGCTAGCGACGACGG	58.8893	69.0397	72.5478	49.3657	80.4952	90.2264
sg_MSL2_i2	GGAGTCTCGGGGATGACAG	138.226	136.309	136.326	84.5655	154.103	99.0392
sg_MSL2_i3	GTGCGAGCGCTAGCGACGA	199.569	198.268	196.915	152.39	242.346	150.657
sg_MSL2_i4	AAATGGCCGGGCAGTGAGG	1013.39	927.61	981.388	1129.83	1274.58	1288.77
sg_MSL2_i5	ACCCCGGAGTGTGCGACTG	49.8924	44.2562	41.4559	43.3559	55.0983	137.648
sg_MSL3_i1	CGGCCACCGTTGCAGTCGG	373.784	370.867	385.858	377.325	524.725	486.803
sg_MSL3_i2	GGAgggcgaggctccgggg	174.214	138.964	140.312	22.7511	16.3573	9.23247
sg_MSL3_i3	AGCAAATGAGCGCGAGCGA	548.816	540.811	543.71	754.651	702.934	701.668
sg_MSL3_i4	CTGCAACGGTGGCCGCTGA	110.418	109.755	125.962	105.6	161.851	111.629
sg_MSL3_i5	CGGTAACGCGACAAAGCAT	17.1761	10.6215	14.3501	7.7268	7.31775	15.1077
sg_MTA1_i1	gccgggcATAAAGGCGGTG	214.292	187.646	184.16	256.272	250.095	248.857
sg_MTA1_i2	aaggagccgggggccgcga	393.414	378.833	405.789	294.477	247.942	217.383
sg_MTA1_i3	cccctcggccccaacaggt	289.539	323.07	307.73	334.399	339.199	340.342
sg_MTA1_i4	tcggggccgggcATAAAGG	545.544	577.986	572.41	892.016	1308.59	987.035
sg_MTA1_i5	gttggggtgagcacggcgg	206.113	176.14	194.524	190.165	193.275	167.024
sg_MTA2_i1	GGATGAACCGCGACGGCTG	495.652	547.007	487.106	673.09	524.295	726.428
sg_MTA2_i2	GGGCCGGGATGAACCGCGA	253.551	272.618	263.883	274.301	334.894	327.753
sg_MTA2_i3	CGGAAGGAGGCGAACCCTG	107.146	106.215	106.031	177.287	217.38	225.776
sg_MTA2_i4	AAGGAGGCGAACCCTGAGG	112.053	108.87	121.179	111.18	72.3165	101.138
sg_MTA2_i5	CCGGGTGGGAGGTGAGTAC	139.044	138.079	138.718	21.0341	3.44364	0.839316
sg_MTA3_i1	ctgctgccTCGCCACgggg	950.409	930.265	957.471	1311.84	1160.94	1028.16
sg_MTA3_i2	ACGGGCCCTACCCCGATGA	155.402	162.863	194.524	254.126	177.778	275.715
sg_MTA3_i3	GGGCCAGGCCTCTACTTGG	529.186	511.602	585.165	529.286	614.26	459.525
sg_MTA3_i4	CTCCACGAAACCCTCATCG	1642.36	1641.91	1714.04	2416.34	2409.69	2825.98
sg_MTA3_i5	AGGCGCTGGAGAGGATGAG	336.16	292.976	369.117	424.545	393.006	480.928
sg_MTERF_i1	CCGGAGCGGCTAGGAGGAG	122.686	123.032	132.34	12.4487	21.5228	10.4914
sg_MTERF_i2	GAGTTAAGAAAGACCCACC	20.4477	31.8645	14.3501	19.7463	21.0923	13.8487
sg_MTERF_i3	TAGCCGCTCCGGACCCCAG	315.712	328.381	276.638	337.833	361.583	278.233
sg_MTERF_i4	CCGCTCCGGACCCCAGAGG	390.96	388.57	373.9	568.349	574.658	660.961
sg_MTERF_i5	AAGTAAAAGCGAACTACAG	0.817908	0.885124	0.797228	0.429267	0.430456	0.419658
sg_MTF2_i1	GAATGCACCGGCAGTCCGC	81.7908	93.8232	90.0868	170.848	142.05	167.024
sg_MTF2_i2	AGCGCCCACGGGGACGGAT	311.623	313.334	318.094	679.1	677.107	618.156
sg_MTF2_i3	CGAGGGGCTGTATTGAAGT	95.6952	89.3975	85.3034	330.106	163.573	156.952
sg_MTF2_i4	AGTCCGCGGGAAACCAAAA	249.462	215.97	218.441	571.783	452.409	485.124
sg_MTF2_i5	GGTCCTTGGAGACAAGGGT	80.9729	63.7289	51.8198	165.697	210.062	184.23
sg_MTR_i1	CCGCGCGTGTCTGGCTGCT	277.271	287.665	290.988	249.404	361.583	282.43
sg_MTR_i2	AGCGCCCTAGGGCCTCTCT	94.8773	80.5463	90.884	180.292	166.586	173.319
sg_MTR_i3	GAACTAACCGCGCTCTGAA	469.479	461.15	469.567	542.164	588.002	519.956
sg_MTR_i4	CGCGACGCGAGCCAACGGG	211.02	226.592	210.468	215.063	224.267	199.757
sg_MTR_i5	AGGAGGACGACGTGACATC	82.6087	103.56	114.004	198.75	187.248	238.366
sg_MUM1L1_i1	GAGGAGCTGCATTACACAC	91.6057	125.688	121.976	306.496	149.799	151.916
sg_MUM1L1_i2	GCCCAGCCAGTCTTCGGGG	495.652	462.035	452.826	622.866	609.956	577.029
sg_MUM1L1_i3	CAGGCTTCGGAGGCTTCCG	232.286	252.26	298.163	347.277	262.578	397.836
sg_MUM1L1_i4	CATTACACACAGGCTTCGG	337.796	320.415	390.642	517.696	547.109	404.97
sg_MUM1L1_i5	TCCTCCCCGAAGACTGGCT	480.93	480.622	516.604	578.222	753.728	649.63
sg_MYC_i1	GGGCGCGCGTTCAGAGCGT	746.75	751.47	768.528	158.399	136.024	120.442
sg_MYC_i2	AGGGCGCCTCGCTAAGGCT	434.309	483.278	454.42	123.629	117.945	128.835
sg_MYC_i3	TAATTCCAGCGAGAGGCAG	121.868	93.8232	106.031	8.15607	9.03957	3.35726
sg_MYC_i4	TGAGTCGAATGCCTAAATA	0.817908	0.885124	0.797228	0.429267	0.430456	0.419658
sg_MYC_i5	CGTCCTGGGAAGGGAGATC	213.474	145.16	165.026	23.6097	28.8405	10.0718
sg_NAA10_i1	GCGTCGCTTCGGAGCGCGG	86.6982	100.019	78.1284	0.429267	0.430456	6.29487
sg_NAA10_i2	GCTCGGCCCCGCTCCCTCG	695.221	783.335	723.086	60.5266	111.918	72.1811
sg_NAA10_i3	CTCCGAAGCGACGCCGGGA	431.855	447.873	493.484	2.14633	2.58273	11.3308
sg_NAA10_i4	GAACGCGCTCAGTCTAAGG	832.63	904.597	863.398	87.9997	61.9856	67.5649
sg_NAA10_i5	GCCAGCCCCATAGGTCCAG	826.087	831.132	870.573	32.6243	41.3237	29.376
sg_NAA11_i1	ACCACCGGGCTGAATCGTG	8.17908	4.42562	12.7557	15.0243	15.4964	8.39316
sg_NAA11_i2	GGCCGTGAAGCGTTCACAC	306.715	335.462	315.702	438.281	456.713	414.622
sg_NAA11_i3	CAGCTTCTGGGCCAGGCCG	332.888	358.475	348.389	476.057	494.593	479.249
sg_NAA11_i4	CCTCAGGAATCGAGTCCAG	204.477	187.646	247.938	283.745	292.279	291.662
sg_NAA11_i5	CCGGGCTGAATCGTGTGGA	97.331	93.8232	119.584	81.1314	94.7002	71.7615
sg_NAA15_i1	AGCTACGGAACGGCAGCGG	149.677	188.531	172.999	58.8095	123.541	18.0453
sg_NAA15_i2	GGCTGAAGCAGCTACGGAA	352.518	339.003	332.444	39.0633	49.0719	35.2513
sg_NAA15_i3	CCCCACTACGGGTCTCCGT	133.319	140.735	123.57	40.3511	39.1715	51.1982
sg_NAA15_i4	CGCCGACGGAGACCCGTAG	135.773	146.931	153.865	36.9169	37.8801	56.6538
sg_NAA15_i5	GGCCTGACGAGAGCTATGA	465.389	500.98	494.281	501.384	411.946	409.586
sg_NAA16_i1	AGCAGGACACGCTTCCCCT	1533.58	1654.3	1609.6	2108.99	2178.54	2172.99
sg_NAA16_i2	GCCAAAAAGCGGAGCCCAG	430.219	419.549	456.812	230.945	262.147	261.866
sg_NAA16_i3	GCCGCCGCTGGCCAAAAAG	1100.09	1179.87	1194.25	1504.15	1634.01	1542.24
sg_NAA16_i4	GAGGTAAACAAAGAGCGGT	5.72535	9.73637	9.56674	4.72193	6.88729	1.67863
sg_NAA16_i5	CTCCGAGGTAAACAAAGAG	41.7133	31.8645	34.2808	30.4779	42.1846	42.3854
sg_NAA20_i1	GGTCTTGGCGAACGGTCTT	227.378	204.464	227.21	98.7313	92.9784	103.236
sg_NAA20_i2	GGCGCGGGGTCTTGGCGAA	408.136	410.698	374.697	37.7755	29.7014	33.153
sg_NAA20_i3	CACGAACCAGCAAGCAGTA	598.708	570.905	636.188	612.993	562.605	585.003
sg_NAA20_i4	TGCGAGCTGGCAGGTTCTG	435.945	338.117	364.333	116.331	95.1307	71.3418
sg_NAA20_i5	GAACGGTCTTCGGAAGCGG	363.969	370.867	358.753	0.858533	7.31775	1.67863
sg_NAA25_i1	GCGACGCGGGGCCATGTGC	704.218	695.708	645.755	84.9948	93.4089	177.096
sg_NAA25_i2	GCCGGAGGCGCCTGTCGTT	211.838	192.957	225.616	81.9899	53.8069	78.476
sg_NAA25_i3	TGTGCAGGACCCTAACGAC	97.331	85.857	114.004	7.7268	24.536	48.2606
sg_NAA25_i4	AGACCGGAGATCTCCCCGA	100.603	91.1678	92.4785	103.453	47.3501	91.4854
sg_NAA25_i5	CGAAGGTGGAAGCCGGCTC	188.119	187.646	224.818	70.3997	78.7734	68.8239
sg_NAA30_i1	GGCTGAGTGAGAACCTTgg	154.585	136.309	155.459	11.5902	12.9137	15.5273
sg_NAA30_i2	CGAGGAGCGCGGAGAACAG	57.2535	75.2356	78.9256	47.6486	58.9724	21.8222
sg_NAA30_i3	TGCTGCAGCGAGGACGAGG	534.094	484.163	555.668	297.911	329.729	242.562
sg_NAA30_i4	TCCTCGCTGCAGCAGGCGA	81.7908	61.9587	61.3866	22.3219	64.9988	39.4478
sg_NAA30_i5	gaggctgccgcggctgcga	780.284	705.444	714.316	240.819	177.778	163.667
sg_NAA35_i1	GTGGCGGCGCGGGTGACCA	261.73	252.26	253.519	233.521	285.392	197.659
sg_NAA35_i2	GATCTGCCACACGCGCGGG	1936.81	1987.99	1904.58	1635.51	1581.06	1631.63
sg_NAA35_i3	GGGTGACCACGGGAGAAGT	166.035	161.093	161.837	118.478	113.21	170.801
sg_NAA35_i4	ACGAGCGAGAGGGTTTCAA	59.7073	81.4314	98.8563	60.9559	81.7866	37.3495
sg_NAA35_i5	TAGGGCCGAGGCACACCTG	46.6207	48.6818	49.4281	44.6437	22.3837	35.2513
sg_NAA40_i1	GCCTAGCCCGGGAATCCTC	105.51	63.7289	109.22	111.18	104.17	70.0828
sg_NAA40_i2	ACCCTTAGAATGGGGGAGT	0.817908	0.885124	0.797228	0.429267	0.430456	0.419658
sg_NAA40_i3	GAGCGGGAAGCTAACCCCA	235.557	240.754	252.721	348.135	260.426	289.564
sg_NAA40_i4	acggcggtggctgcaacag	119.415	119.492	158.648	75.9802	90.8261	81.4136
sg_NAA40_i5	AGGTGATGAGTGACCCTGG	63.7968	64.6141	51.8198	99.1606	62.4161	83.5119
sg_NAA50_i1	TAAGGGTGCGGAGACCTAA	0.817908	0.885124	0.797228	0.429267	0.430456	0.419658
sg_NAA50_i2	CACAGCGCGGCAGCGGGTC	282.178	270.848	237.574	1.71707	2.15228	4.61624
sg_NAA50_i3	CACGTGCACTCGGGTCTCT	348.429	345.198	355.564	92.2923	72.3165	101.557
sg_NAA50_i4	GATTCAGGGCGAAGACGGG	86.6982	100.019	133.934	123.2	105.892	221.579
sg_NAA50_i5	AGCGGAGGCAAGACCCGGG	373.784	394.765	371.508	493.227	361.583	636.621
sg_NAA60_i1	CCGGCTCCCCCACGAGGTG	488.291	470.001	436.881	633.598	625.452	549.752
sg_NAA60_i2	GGACACTGACGCAACCCCC	221.653	224.822	224.021	311.648	406.781	316.842
sg_NAA60_i3	CCAGGGACGAGGGTTGAGG	410.59	429.285	394.628	743.49	815.283	1034.46
sg_NAA60_i4	ACTAGAGGGTGGTCCTCAT	9.81489	2.65537	2.39168	0.858533	0.860911	6.71452
sg_NAA60_i5	CAGCGCGCTCGTACCCGGT	581.532	563.824	561.249	667.51	525.156	556.466
sg_NACC2_i1	GAGGTCGGAGAAAGTCCAT	48.2565	37.1752	43.0503	48.9364	83.9388	131.353
sg_NACC2_i2	TCGGCCAGTCGGGTCCCTG	274.817	296.517	272.652	307.784	441.647	328.592
sg_NACC2_i3	ccccgcgcggccggcACTG	433.491	433.711	448.839	644.329	482.971	530.028
sg_NACC2_i4	cgccggTGCTGGGCGAGGT	128.411	130.113	153.865	127.921	155.825	222.838
sg_NACC2_i5	AAGCACTTCCTgccgcggg	499.742	530.189	487.106	810.026	647.405	770.072
sg_NAGS_i1	ACAGACTGCCACTCTTGGG	406.5	347.854	404.195	588.954	662.902	561.082
sg_NAGS_i2	CCAGTGGCGCGCCTCCCCA	187.301	179.68	165.823	171.277	144.203	159.05
sg_NAGS_i3	AACTCTTGCCCCCCAAGAG	22.0835	23.8984	20.7279	27.4731	43.0456	16.3667
sg_NAGS_i4	TGGAGCGTCTGGCACTGGG	461.3	425.745	441.664	520.701	485.554	499.812
sg_NAGS_i5	CTGGAACTGCGTGAGCCAG	165.217	184.106	197.713	282.458	263.439	302.154
sg_NAP1L1_i1	GCGAGAGGCGGGTCCAGGC	288.721	251.375	265.477	360.155	404.198	277.813
sg_NAP1L1_i2	GAGGAGGTTAGACACCGGC	78.5191	95.5934	74.1422	106.029	104.601	109.111
sg_NAP1L1_i3	GCGGCGCAGCCGAGTCTCA	441.67	403.617	444.853	564.056	503.633	574.931
sg_NAP1L1_i4	GTCCACGCGGAAAAGACGG	661.687	583.297	661.699	1000.62	996.074	871.629
sg_NAP1L1_i5	CTGCGCCGCGAGGACCGGG	353.336	343.428	339.619	355.862	390.854	409.166
sg_NAP1L2_i1	CAGCAGTAGCTGCTTGCGG	23.7193	14.162	15.1473	0.429267	0.430456	0.419658
sg_NAP1L2_i2	TAGCTGCGTAATCATACTG	26.991	23.0132	36.6725	36.9169	15.0659	38.6085
sg_NAP1L2_i3	GACTGCAGAGAGCTGCAGT	82.6087	85.857	94.0729	87.5704	103.74	153.175
sg_NAP1L2_i4	TGCTGGGCTTGGAGACGAT	128.411	127.458	113.206	64.8193	214.797	187.587
sg_NAP1L2_i5	GGTGGCTACCACAGAGATC	147.223	183.221	150.676	241.248	266.022	348.316
sg_NAP1L3_i1	gtggaggcttgggcgacag	183.211	208.004	206.482	299.199	309.928	350.834
sg_NAP1L3_i2	AGACCGCGCGACCAGAGAT	202.841	232.788	194.524	324.096	250.956	272.358
sg_NAP1L3_i3	GAGATGTACCGCAGCCGAA	539.001	562.939	514.212	918.202	727.039	747.411
sg_NAP1L3_i4	gtggcggcAAGGCCTCTCC	249.462	254.031	258.302	257.989	196.718	164.086
sg_NAP1L3_i5	ACGGGAGGTCTGACTGCAA	151.313	140.735	133.934	225.365	208.771	160.309
sg_NAT1_i1	aacccaacagtttgaatca	19.6298	17.7025	20.7279	14.5951	75.7602	9.65213
sg_NAT1_i2	GTTATTTCAGCCGGCAACC	250.28	217.741	254.316	280.311	238.042	330.69
sg_NAT1_i3	GCTGAAATAACCTGGTAAG	0.817908	0.885124	0.797228	0.429267	0.430456	0.419658
sg_NAT1_i4	GGTAAGTGGAACTCTGTAA	8.17908	16.8174	20.7279	9.87313	20.2314	8.39316
sg_NAT1_i5	CCCACATCCAAGGTCTATG	195.48	176.14	214.454	327.531	197.149	320.199
sg_NAT10_i1	TGTCTACCAGTTCCTGAGA	1.63582	1.77025	3.18891	0.429267	0.430456	0.419658
sg_NAT10_i2	GACACCAGGCATACGCTAG	197.116	183.221	158.648	7.7268	7.31775	19.7239
sg_NAT10_i3	GGAGTCGGGGTGAATGGGT	193.844	201.808	216.049	269.15	294.862	281.59
sg_NAT10_i4	CCAGGCTTACTACGTGACC	121.05	133.654	164.229	1.71707	3.8741	6.29487
sg_NAT10_i5	CTGAGAGGGACGCGTGCCG	452.303	451.413	430.503	358.008	419.694	415.461
sg_NAT14_i1	GACCAGCAAGCACCTGCAC	787.645	755.896	779.689	1047.41	1099.81	1074.74
sg_NAT14_i2	AACCTTGTCGAAGGACCAA	67.8863	57.5331	62.981	82.4192	100.727	76.7974
sg_NAT14_i3	AAGTAGGTCAGCGTCAGGG	135.773	126.573	117.193	180.292	210.493	194.721
sg_NAT14_i4	GCTGCTCCCTACCCCTCGG	1276.75	1323.26	1319.41	1571.97	1859.57	1712.2
sg_NAT14_i5	ACGCCAGCTCCCTTCTGGG	140.68	171.714	121.976	230.516	176.487	128.835
sg_NAT2_i1	TGGCCAGCAACCAGGAACT	493.198	414.238	436.084	693.266	614.26	643.755
sg_NAT2_i2	TACAGACCTTGGAAGCAAG	39.2596	38.9455	47.0365	91.4338	59.8333	65.4666
sg_NAT2_i3	CTTACTTTGGCCAGCAACC	202.841	181.45	196.915	258.419	372.775	196.819
sg_NAT2_i4	caggccataatggaaaggg	155.402	154.897	167.418	155.395	305.193	290.823
sg_NAT2_i5	tgacaatagcagaccctga	17.994	29.2091	26.3085	65.6778	31.4233	58.7521
sg_NAT6_i1	CGACAACGTTGGCCCCCAG	442.488	441.677	437.678	502.242	489.428	459.525
sg_NAT6_i2	GGCGTGCCGCAGGACGCGA	196.298	191.187	193.726	201.755	135.163	206.472
sg_NAT6_i3	CTGCAGCCGTCGCGTCCTG	820.361	845.294	785.27	1021.23	886.308	926.185
sg_NAT6_i4	AGCCCCGCCCACAGTGGGT	392.596	389.455	448.042	474.34	619.856	485.964
sg_NAT6_i5	GGGTGGGGTCGGCACTGAA	346.793	336.347	357.158	376.467	461.879	411.684
sg_NAT8_i1	CAGGCAGTCTACTTTCCAG	119.415	89.3975	122.773	170.848	163.143	264.384
sg_NAT8_i2	TCCCTGGAGAAGGACAAAA	0.817908	0.885124	0.797228	0.429267	0.430456	0.419658
sg_NAT8_i3	ACAGAAAAAGGAAGAGCGG	31.8984	23.8984	12.7557	39.9218	81.3561	34.8316
sg_NAT8_i4	GCTTCTCCGTGCATTGAGG	848.988	785.99	834.698	1076.6	1203.12	1004.66
sg_NAT8_i5	ATTCAGGAGCCAAGCAATA	35.9879	28.324	34.2808	78.5558	20.6619	20.5632
sg_NAT8B_i1	CAATGAGCACCGTGGTCAG	371.33	372.637	397.02	569.208	433.899	448.195
sg_NAT8B_i2	CAGGAGAGCGACCGCAAGT	49.0745	50.4521	43.0503	27.9023	83.9388	65.8863
sg_NAT8B_i3	GCGACCGCAAGTAGGTCGT	6.54326	3.5405	3.98614	0.429267	0.430456	0.419658
sg_NAT8B_i4	GAGACCAGGAGTAGGGCAA	29.4447	30.0942	23.1196	41.6389	30.5623	37.7692
sg_NAT8B_i5	AACACGAGGGCCAGAATCC	398.321	422.204	434.489	479.491	477.806	586.262
sg_NAT8L_i1	GATGCCGTCGTAGAAGATG	275.635	257.571	295.772	333.111	399.032	350.414
sg_NAT8L_i2	ACAcgccgcgcccccccgg	264.184	269.078	291.786	470.047	359.43	275.296
sg_NAT8L_i3	GTCTGCGAGACGAAGATCG	22.0835	23.0132	17.539	17.5999	29.271	44.4837
sg_NAT8L_i4	TGCATCCGCGAGTTCCGTG	332.07	328.381	341.214	491.94	413.668	392.8
sg_NAT8L_i5	AGCGCCTCATGGTCCTCGG	207.749	173.484	180.174	237.814	195.857	241.303
sg_NAT9_i1	GGGAGTGGACGGAAGGAAC	196.298	178.795	202.496	182.438	202.314	249.277
sg_NAT9_i2	GGAGTGGCTAGAGCCCCGT	76.0654	84.0868	95.6674	99.1606	75.3297	153.175
sg_NAT9_i3	CTGCGGGGGACGATTTCGT	1171.24	1124.11	1069.08	1428.6	1473.02	1381.51
sg_NAT9_i4	CCTCTTGGAGTGGGAGTCA	116.143	153.126	190.538	181.151	130.428	185.908
sg_NAT9_i5	CCGGCCGGGCCTGGGAACG	441.67	412.468	426.517	439.569	553.996	404.13
sg_NBN_i1	ACATCGGTCCGGCTCCTCA	87.5161	74.3504	96.4646	79.8436	70.1643	41.1265
sg_NBN_i2	TGCTAGACGAGCGCGGATA	187.301	200.038	212.063	58.3803	64.1379	27.6974
sg_NBN_i3	CCCGGCAGGAAGTTAGCAT	28.6268	26.5537	27.1058	32.195	54.2374	13.429
sg_NBN_i4	ACGTGCAACCGCGTAACCG	50.7103	65.4992	69.3589	27.0438	61.9856	39.8675
sg_NBN_i5	TGGATGGCCTGCGGGTAAG	166.853	182.336	154.662	245.97	245.79	227.035
sg_NCOA1_i1	GCCCTCTCCGCGCTAACTA	966.767	1012.58	976.605	1222.12	1499.28	1467.54
sg_NCOA1_i2	AGCCGAAAGGGCCGAGGAA	155.402	131.883	167.418	33.0535	23.6751	20.1436
sg_NCOA1_i3	ACGAGGCGATTGGGAGGTG	194.662	201.808	199.307	304.35	317.676	249.277
sg_NCOA1_i4	CGGAGAGGGCGAGCATCCG	142.316	133.654	164.229	254.126	204.036	130.094
sg_NCOA1_i5	AGAGGGCGAGCATCCGCGG	375.42	364.671	363.536	304.35	460.157	534.224
sg_NCOA2_i1	GCCTCGGCTACAGCTTCGG	42.5312	35.405	42.2531	50.6535	108.044	56.2341
sg_NCOA2_i2	GAAGCTGTAGCCGAGGCTG	338.614	323.955	368.319	416.389	536.348	385.665
sg_NCOA2_i3	GCCGCCGAAGCTGTAGCCG	2.45372	6.19587	2.39168	9.44387	4.30456	0.419658
sg_NCOA2_i4	AGGCAGCAGTTATTAACAC	29.4447	28.324	51.8198	49.3657	35.7278	49.1
sg_NCOA2_i5	GAGCTCAGGAGACGAGTCC	79.337	72.5802	62.981	88.8582	109.336	106.173
sg_NCOA3_i1	CGCTCCAcagcgacggcag	191.39	201.808	221.629	189.736	275.061	248.018
sg_NCOA3_i2	gcggctgcggcttagtcgg	227.378	259.341	254.316	243.823	198.87	167.863
sg_NCOA3_i3	gcagcggctgcggcttagt	718.941	681.546	724.68	577.364	630.187	436.024
sg_NCOA3_i4	TGAGCTGCGAGGAAAATGG	79.337	87.6273	95.6674	51.9413	106.323	109.111
sg_NCOA3_i5	gctgcggcttagtcggtgg	539.819	514.257	586.76	364.018	495.454	295.859
sg_NCOA6_i1	GCGCGGGCCCGTAAGGGGT	361.515	426.63	410.573	72.1168	63.277	71.3418
sg_NCOA6_i2	gcacgcgaggactgacgga	592.165	608.965	601.907	221.072	292.279	239.205
sg_NCOA6_i3	ggccgcccgCAGCCCGACC	27.8089	57.5331	27.1058	0.858533	3.01319	4.19658
sg_NCOA6_i4	CCGACCCGGCAGGGCCTCA	43.3491	40.7157	30.2947	6.00973	14.205	0.419658
sg_NCOA6_i5	gcgcgggcggcgggacaga	543.091	560.284	529.36	12.4487	27.5492	23.0812
sg_NCOR1_i1	TCCCGGGGCAGCAGCCGCT	281.36	281.469	246.344	160.116	108.044	93.164
sg_NCOR1_i2	CTCCGCACAGGACACCTCG	380.327	367.327	345.997	222.36	234.168	180.033
sg_NCOR1_i3	ACGCAGCTCCGGCCAGAGG	356.608	318.645	326.066	309.072	392.576	567.377
sg_NCOR1_i4	GACCCTGCAAACCCCTCCG	312.441	322.185	287.799	469.189	462.74	554.788
sg_NCOR1_i5	GGCGCCAGGGCCTACTCAC	204.477	190.302	195.321	78.1265	54.6679	26.4384
sg_NCOR2_i1	CAGGGCAGGGAGCAACTTA	413.861	451.413	443.259	714.729	835.514	736.919
sg_NCOR2_i2	AGGCAGGATGAACCTCCTG	46.6207	44.2562	56.6032	51.0827	95.1307	72.6008
sg_NCOR2_i3	AACACCTGGGCCCATCGAC	403.228	397.421	385.061	569.637	521.282	690.757
sg_NCOR2_i4	CAGGGTGGGGCCTGTCGAT	241.283	263.767	286.205	254.126	172.182	379.371
sg_NCOR2_i5	GCTGGAGGCAGTTTCTGGT	306.715	309.793	284.61	394.496	383.966	423.854
sg_NEDD4L_i1	TAGGAGAATACAATATTAA	0.817908	0.885124	0.797228	0.429267	0.430456	0.419658
sg_NEDD4L_i2	GAAGAGTATGCGGAAGTCG	254.369	236.328	227.21	309.931	331.451	389.442
sg_NEDD4L_i3	GCAAGTTCTGAAGAGTATG	31.0805	32.7496	39.0642	40.3511	36.1583	22.6615
sg_NEDD4L_i4	TAAAGGTTTAGTGCATTAA	0.817908	0.885124	0.797228	0.429267	0.430456	0.419658
sg_NEDD4L_i5	CATTTGAGCAGGTAACACT	143.134	100.904	117.99	204.331	204.036	253.893
sg_NFX1_i1	TAGGTTCTGCGGCACGGGA	66.2505	78.7761	89.2896	43.3559	126.984	126.317
sg_NFX1_i2	CAGCTCGATCTAGGTTCTG	251.916	233.673	244.749	312.935	238.472	245.08
sg_NFX1_i3	TGGCTGTACAGCTCGATCT	141.498	154.897	139.515	132.214	227.711	207.311
sg_NFX1_i4	GTTCTGCGGCACGGGATGG	512.01	498.325	543.71	684.68	573.797	626.969
sg_NFX1_i5	TCGCGGCGCCGGAAGTCCG	220.017	238.984	216.049	237.384	238.903	203.114
sg_NOC2L_i1	TGGTGTCATGGCAGCTGCG	271.545	324.841	320.486	9.44387	8.60911	2.9376
sg_NOC2L_i2	ACGCTTCGGGTTGGTGTCA	66.2505	81.4314	76.5339	3.00487	3.44364	4.19658
sg_NOC2L_i3	GCCTTGGCCCTGAGACCCC	188.937	230.132	200.104	278.165	267.743	239.625
sg_NOC2L_i4	TGGGGTGCACGCTTCGGGT	67.8863	93.8232	65.3727	25.3267	19.3705	41.9658
sg_NOC2L_i5	GAGGTCAGCAACCCAACCG	232.286	206.234	243.952	336.545	236.32	270.26
sg_NONO_i1	GGCAGAGACAAGGCCTCAA	338.614	309.793	334.039	159.687	127.415	215.704
sg_NONO_i2	GCTAGGGCGAAGCTAGGTT	215.11	210.66	214.454	120.624	126.554	150.237
sg_NONO_i3	ACCGCCGGAAACGAGACGA	0.817908	0.885124	0.797228	0.429267	0.430456	0.419658
sg_NONO_i4	GGAGATACCAGTCGGTAGA	35.9879	40.7157	33.4836	18.0292	9.47002	49.5196
sg_NONO_i5	CCCAGGGCGGCTCAGAGGC	3.27163	5.31074	6.37783	1.71707	0.430456	0.419658
sg_NR0B2_i1	GCATGGGCAGGCCCCTGGT	262.548	254.031	291.786	137.795	86.0911	121.701
sg_NR0B2_i2	ATGAGCACCAGCCAACCAG	305.897	333.692	350.78	488.506	449.396	618.156
sg_NR0B2_i3	GCTTGCAGCTCCCTGGCAT	549.634	529.304	547.696	742.631	682.703	657.184
sg_NR0B2_i4	AAGTGCGTAGAGAATGGCG	98.9668	80.5463	86.1006	157.541	64.5683	53.7162
sg_NR0B2_i5	GGGCCGGTGCTGCCTACAT	276.453	267.307	262.288	333.54	375.357	412.524
sg_NR2C1_i1	CATTAGCAACGGGGAGAAG	196.298	244.294	206.482	8.58533	5.59592	2.51795
sg_NR2C1_i2	TCGTGACGTTCCCAGGGTG	111.235	115.951	137.123	148.097	127.845	161.988
sg_NR2C1_i3	GTGGGATCGAGATTCACGG	296.083	296.517	283.016	291.472	312.511	287.046
sg_NR2C1_i4	GATGTGGGATCGAGATTCA	104.692	118.607	110.017	80.2729	112.349	119.602
sg_NR2C1_i5	GTAAGCGCAGCTGGAAAGG	614.249	549.662	600.313	719.022	760.615	797.769
sg_NRAS_i1	CCACAGCCGGGAAAAATGT	237.193	273.503	269.463	0.858533	4.30456	10.9111
sg_NRAS_i2	AAGTGCCGCTCCTTGGTGG	372.148	430.17	404.195	37.3462	28.8405	43.2248
sg_NRAS_i3	ACAGGACACAGTAACCAGG	20.4477	23.8984	15.9446	2.14633	0.430456	0.419658
sg_NRAS_i4	GCCTACGTGGGGAGATCTT	517.736	525.764	562.046	7.7268	5.16547	1.67863
sg_NRAS_i5	CAAATGGAAGGTCACACTA	19.6298	25.6686	24.7141	0.429267	2.15228	8.39316
sg_NRIP1_i1	GCAGAGCCCCGAACTCGGG	484.201	470.001	478.337	826.338	777.403	760.42
sg_NRIP1_i2	GCAGCAGAGCCCCGAACTC	963.495	962.13	930.365	467.471	547.109	588.78
sg_NRIP1_i3	GAACCCGGAGACTCGAACC	336.16	312.449	314.905	566.203	656.445	572.413
sg_NRIP1_i4	GAGCCCCGAACTCGGGAGG	191.39	223.936	222.427	470.906	403.337	464.142
sg_NRIP1_i5	ccggccccccgcgAGAACC	583.986	584.182	596.327	824.192	717.139	856.102
sg_NSD1_i1	cgcgccgggAGGAAGTTCG	365.605	371.752	372.306	482.496	372.344	362.584
sg_NSD1_i2	TGTTCGCAggcggccggcg	440.034	504.521	514.212	314.653	319.398	265.224
sg_NSD1_i3	GCGGCGGCGGAATAGGCCG	50.7103	53.1074	66.9672	40.7803	52.946	35.6709
sg_NSD1_i4	CCCCCGCGTCTCTCTTCAG	43.3491	44.2562	58.9949	48.9364	64.1379	60.4307
sg_NSD1_i5	CAGCCTGCTACCTGAGGGG	867.8	886.894	897.679	839.216	807.965	862.397
sg_OGT_i1	GGTCTTGAAATGGCGGCGA	436.763	374.408	435.287	3.00487	4.73501	8.39316
sg_OGT_i2	CTCTGGAGGGCTTGAGCGG	311.623	289.436	277.435	6.439	13.3441	2.09829
sg_OGT_i3	GTTACAGGCTTCAAACCCT	7.36117	15.9322	15.1473	0.429267	3.8741	0.419658
sg_OGT_i4	ACGGCGCGAGACCCCAAGG	191.39	169.059	180.174	52.7998	54.6679	70.0828
sg_OGT_i5	GCCGTAGCAATGCTCTGGA	140.68	138.079	124.368	6.439	1.29137	17.206
sg_PADI1_i1	GCTCCCCAGCTCCCGTCCT	1120.53	1128.53	1167.94	1100.21	966.803	875.826
sg_PADI1_i2	GAGCCAGGGCTGATCTAGG	305.897	296.517	295.772	462.75	394.297	392.38
sg_PADI1_i3	GCTCAGAGTTAGAAATCTA	0.817908	0.885124	0.797228	0.429267	0.430456	0.419658
sg_PADI1_i4	AGGCTGGACTCTTACCCAG	62.161	79.6612	75.7367	60.5266	43.0456	124.219
sg_PADI1_i5	GGGGAGCCAGGGCTGATCT	408.136	389.455	403.397	545.598	610.816	637.46
sg_PADI2_i1	TCGGGATGAGGGACAACTC	100.603	113.296	111.612	126.204	144.633	132.192
sg_PADI2_i2	ACTGGAGAGGGCCAGACGG	150.495	169.944	170.607	66.9656	80.4952	53.7162
sg_PADI2_i3	GCCCGCGCTCGCTGGTCCG	0.817908	0.885124	0.797228	0.429267	0.430456	0.419658
sg_PADI2_i4	CCAGCGAGCGCGGGCACTG	227.378	185.876	241.56	297.911	311.65	323.556
sg_PADI2_i5	CGGAGGGTTACGGGTGAAA	164.399	175.255	180.971	157.541	196.288	174.578
sg_PADI3_i1	TGCAGGGAGGAAGGTCCAA	184.847	206.234	194.524	309.931	368.47	265.224
sg_PADI3_i2	TGACTGAGCTCCAGACCGG	90.7877	72.5802	94.0729	130.926	136.024	202.275
sg_PADI3_i3	CTCATCCTAAGGGGCCTCA	136.591	130.998	146.69	281.17	186.818	221.16
sg_PADI3_i4	GGCTGGTGCCGCGAAGAGA	395.867	427.515	396.222	515.549	482.971	559.823
sg_PADI3_i5	CCACACACACCGCGCTGGT	835.902	830.246	842.67	1125.54	1064.52	1119.65
sg_PADI4_i1	TGTCCCCTGGGCCATCGTC	151.313	176.14	192.929	230.087	199.301	222.419
sg_PADI4_i2	GCATGGGTGGGCTGCTCTG	114.507	115.951	131.543	159.687	129.137	199.337
sg_PADI4_i3	GGACGAGCTAGCCCGACGA	242.101	236.328	243.155	307.355	311.219	348.736
sg_PADI4_i4	cacgtgtgccctggaagta	184.029	217.741	162.635	366.594	161.421	177.515
sg_PADI4_i5	CTAGCCCGACGATGGCCCA	608.523	654.107	562.046	675.237	738.662	955.98
sg_PADI6_i1	CTCCACGCTGACCATCCTC	367.241	345.198	376.292	518.983	592.307	576.19
sg_PADI6_i2	gtccatggcagctgctaca	557.813	610.736	625.824	720.31	802.8	706.284
sg_PADI6_i3	cccatggtttcacagatag	21.2656	23.0132	15.9446	26.6145	22.3837	42.8051
sg_PADI6_i4	cacagataggggaacagag	68.7042	90.2827	82.9117	67.8241	14.205	31.4743
sg_PADI6_i5	GGCCTGAGGATGGTCAGCG	224.925	196.498	192.929	263.999	199.301	277.394
sg_PAFAH1B2_i1	CTCCTGGGAAAGGCCGTGG	361.515	370.867	383.467	543.881	493.733	648.791
sg_PAFAH1B2_i2	CGCGCCGGAGCGGGACCGA	301.808	329.266	301.352	318.516	364.165	393.219
sg_PAFAH1B2_i3	GTCGCTCGCTCGGTCCCGT	775.376	831.132	829.915	1029.81	966.373	1002.14
sg_PAFAH1B2_i4	CTCCGGCGCGTCCCTCCTC	465.389	398.306	474.351	503.101	606.512	590.039
sg_PAFAH1B2_i5	CCCGCCGCGCTACCCTCCT	65.4326	71.6951	66.1699	87.9997	96.8525	87.2888
sg_PAFAH1B3_i1	CACTGTGCGGCCGTCGTGG	196.298	171.714	172.999	177.287	204.466	199.337
sg_PAFAH1B3_i2	TGCCGCGAGGGGTAGGAGT	376.237	342.543	358.753	212.058	90.3957	140.585
sg_PAFAH1B3_i3	CGCCGGTGCAGGACGTACA	275.635	292.976	307.73	382.906	372.775	346.637
sg_PAFAH1B3_i4	GCGCGCGAGAGGGAGTCAA	320.62	276.159	294.974	434.418	313.372	394.059
sg_PAFAH1B3_i5	GAGGACGAAGGCCGATACA	19.6298	20.3579	15.9446	17.1707	7.7482	30.2154
sg_PAG1_i1	GACGGACAAGCGAGCGGGA	388.506	400.961	345.997	606.983	444.23	412.524
sg_PAG1_i2	TGCGCGCCGGAGTTTGCAG	160.31	179.68	153.865	178.575	111.918	152.755
sg_PAG1_i3	CAGTCGGCTGGTCACATCG	367.241	385.029	366.725	482.496	472.64	407.488
sg_PAG1_i4	CCGCGCCGCGGAGAATGAC	182.393	203.579	178.579	235.667	250.525	241.303
sg_PAG1_i5	GCGCAGACGGACAAGCGAG	498.924	549.662	556.465	679.529	730.914	800.707
sg_PARG_i1	AGACACAGGGCCCATAAAC	125.958	111.526	98.8563	173.853	314.233	152.336
sg_PARG_i2	cctagtagaatgTCTCTAA	0.817908	0.885124	0.797228	0.429267	0.430456	0.419658
sg_PARG_i3	ATGCAAAATGCTTGCTTCC	13.0865	13.2769	11.9584	21.4633	8.60911	31.4743
sg_PARG_i4	ACCATGCTTGCCTGTTTAT	0.817908	0.885124	0.797228	0.429267	0.430456	0.419658
sg_PARG_i5	TTGTACCCAGTGGAAGATG	26.991	32.7496	18.3362	42.9267	24.1055	34.4119
sg_PARP1_i1	CGTGCGCTCACCCAGCCGC	68.7042	47.7967	49.4281	31.7657	30.9928	23.0812
sg_PARP1_i2	GCAATCTATCAGGGAACGG	134.137	125.688	117.193	74.2631	62.4161	101.977
sg_PARP1_i3	CCGGGCCGCTCGGGAGGAG	208.566	246.065	215.252	154.965	247.082	138.067
sg_PARP1_i4	GCCGGTGCGGCGTGTTCGG	269.092	268.193	302.149	211.628	198.01	194.302
sg_PARP1_i5	GGTGCGGCGTGTTCGGTGG	341.067	386.799	296.569	225.794	167.878	245.5
sg_PARP10_i1	CAGGGTTAGGCTTGCTGAG	255.187	267.307	246.344	313.794	282.809	285.367
sg_PARP10_i2	AGGGGCGGGGCAGGATGTC	237.193	249.605	265.477	249.833	200.592	372.656
sg_PARP10_i3	GTGGCCGCTAGGCAGCCTC	221.653	241.639	223.224	269.15	307.776	355.87
sg_PARP10_i4	AGACCCTCTCGGCGTCTGT	34.3521	26.5537	45.442	60.5266	23.2446	100.718
sg_PARP10_i5	TACATTCCCCGTGGCCGCT	775.376	801.037	761.353	873.129	916.87	1048.31
sg_PARP11_i1	GTCCCCGGGAGCGAAGGGA	243.736	308.908	277.435	123.629	163.573	214.445
sg_PARP11_i2	GATGAGGCTGAAACATCAC	0.817908	0.885124	0.797228	0.429267	0.430456	0.419658
sg_PARP11_i3	GCGGGTCCCCGGGAGCGAA	415.497	435.481	404.195	566.632	649.988	525.831
sg_PARP11_i4	AGGAGGAAGGCCTTCGTAA	8.17908	10.6215	8.76951	2.5756	6.45683	23.0812
sg_PARP11_i5	CGCTGGCTTGTGACAGGGA	103.056	97.3637	90.0868	121.053	81.7866	124.638
sg_PARP12_i1	CGCAGCTCGGGCAACTCCA	492.38	531.074	515.009	769.246	546.248	724.749
sg_PARP12_i2	AGTTCCTGAGAGCCGGGTA	209.384	236.328	184.957	263.14	260.856	255.152
sg_PARP12_i3	gaatgaCGGTGCGAGGTCA	189.755	187.646	207.279	261.853	243.207	252.214
sg_PARP12_i4	GGCGCCGCGCCGGGAGCGA	339.432	382.374	334.039	55.3754	62.4161	75.1187
sg_PARP12_i5	GCGGGCTGGAAGTGCGTGA	466.207	510.717	522.982	728.895	792.469	633.264
sg_PARP14_i1	GCTCTCCGCCGGACTGCAG	61.3431	58.4182	55.806	84.5655	37.4496	39.4478
sg_PARP14_i2	CGCGGCCCCTGCAGTCCGG	426.948	453.184	476.742	530.574	485.123	463.722
sg_PARP14_i3	TAATGGCGCGGCCCGGAGG	436.763	499.21	471.162	12.878	9.90048	33.153
sg_PARP14_i4	CCCTCGACCAGCAGCGGGA	28.6268	25.6686	23.9168	59.2388	43.0456	41.5461
sg_PARP14_i5	AGGAGCCCTCGACCAGCAG	202.023	202.693	212.063	373.891	362.444	328.592
sg_PARP16_i1	CTCGCCCGTCGCGGAGAGT	154.585	170.829	145.893	199.18	193.705	185.908
sg_PARP16_i2	GCAGCAGCCTCGCCCGTCG	668.231	620.472	666.483	809.597	628.896	776.367
sg_PARP16_i3	TCTGCCCGCCGTCCCCCGG	505.467	574.446	532.548	448.154	366.748	466.24
sg_PARP16_i4	CGGCAACGCGCAGTGACCT	316.53	339.003	310.122	299.199	343.934	297.957
[truncated: 1,671 more rows]

## Sheet: Data S2
Supplementary Data S2: MAGeCK analysis of epigenetic CRISPRi screen in HepG2-dCas9-Krab cells
Gene_id	Log2FC	-Log10[FDR]
AANAT	0.10825	2.17148e-06
ACAT1	0.34281	2.17148e-06
ACAT2	-0.61648	2.17148e-06
ACTB	-0.48618	0.0901745
ACTL6A	-6.5649	1.55944
ACTL6B	0.23058	2.17148e-06
ACTR5	-6.2324	1.83009
ADA	0.10797	2.17148e-06
ADAR	-0.3008	2.17148e-06
ADPRH	0.30419	2.17148e-06
ADPRHL2	0.18554	2.17148e-06
AEBP2	-0.2847	0.208873
AFF1	0.55947	2.17148e-06
AICDA	0.11735	2.17148e-06
AIRE	0.22724	2.17148e-06
AKAP1	0.46013	2.17148e-06
ALG13	-5.1782	1.44594
ALKBH2	0.14688	2.17148e-06
ALKBH3	0.12354	2.17148e-06
APBB1	0.37092	2.17148e-06
API5	0.54135	2.17148e-06
APOBEC2	0.28094	0.11863
APOBEC4	0.3337	2.17148e-06
APPL1	0.32882	2.17148e-06
APPL2	0.33573	0.00272679
ARID1A	-0.65374	0.0118613
ARID4A	-0.41358	0.108546
ARID4B	0.13618	2.17148e-06
ARID5B	0.1703	2.17148e-06
ARIH2	0.43428	2.17148e-06
ARRB1	0.064968	2.17148e-06
ART1	0.20544	2.17148e-06
ASAP1	-0.37432	2.17148e-06
ASH1L	0.23783	2.17148e-06
ASH2L	-0.10538	0.0939717
ASXL1	-0.3377	0.577241
ASXL2	0.17117	2.17148e-06
ASXL3	0.42898	2.17148e-06
ATAD2	-0.058927	2.17148e-06
ATAD2B	-0.53737	0.00758612
ATAT1	0.26949	2.17148e-06
ATF2	0.17279	2.17148e-06
ATM	0.21293	2.17148e-06
ATR	-5.2973	1.27983
ATRX	0.51065	2.17148e-06
ATXN3	0.28428	2.17148e-06
ATXN7	0.19522	2.17148e-06
ATXN7L3	1.1152	2.17148e-06
AURKA	-1.2564	0.460997
AURKB	-8.0265	1.74992
BAZ1A	-0.40714	2.17148e-06
BAZ1B	-0.53501	0.763526
BAZ2A	0.39788	2.17148e-06
BAZ2B	0.19609	2.17148e-06
BCAS2	-4.7042	0.818997
BCOR	0.42633	2.17148e-06
BIRC5	-4.6319	1.15759
BMI1	-0.29564	0.111338
BOP1	-1.2564	0.927129
BPTF	-1.5202	0.392928
BRAF	-0.42878	0.236431
BRCA1	-4.343	1.3194
BRCA2	-4.7655	1.74992
BRD1	-0.60134	0.0939717
BRD2	-1.1541	1.19352
BRD3	0.18812	2.17148e-06
BRD4	0.52838	2.17148e-06
BRD7	0.70664	2.17148e-06
BRD8	-0.75487	0.125992
BRD9	0.3762	2.17148e-06
BRDT	-0.26481	2.17148e-06
BRMS1	0.26487	2.17148e-06
BRMS1L	0.21612	2.17148e-06
BRPF1	0.2791	0.410646
BRPF3	0.21072	2.17148e-06
BRWD1	-0.21054	2.17148e-06
BRWD3	0.17825	2.17148e-06
BUB3	-5.4152	1.30025
C14ORF169	-0.15487	2.17148e-06
C17ORF49	-6.2765	0.948485
CAMK4	0.09705	2.17148e-06
CARM1	-0.3309	0.588369
CBX1	0.70602	2.17148e-06
CBX2	-0.24924	2.17148e-06
CBX3	0.47093	2.17148e-06
CBX4	0.15646	2.17148e-06
CBX5	0.31286	2.17148e-06
CBX6	-1.1134	2.17148e-06
CBX7	0.17913	2.17148e-06
CBX8	-0.19819	0.11863
CCDC101	-3.2041	0.478748
CDA	0.34134	2.17148e-06
CDC34	-0.15999	2.17148e-06
CDC40	-3.5984	0.960764
CDCA7L	0.17609	2.17148e-06
CDK2AP1	0.1681	0.298737
CDK9	0.088372	2.17148e-06
CDYL	0.62565	2.17148e-06
CDYL2	0.27061	2.17148e-06
CECR2	0.27698	2.17148e-06
CHAF1A	-4.2051	1.13966
CHAF1B	-8.0652	1.67747
CHAT	0.20538	2.17148e-06
CHD1	-1.2564	2.17148e-06
CHD1L	0.19759	2.17148e-06
CHD2	-0.2983	2.17148e-06
CHD3	-0.086158	2.17148e-06
CHD4	-1.0551	0.623936
CHD5	0.52425	2.17148e-06
CHD6	-0.11641	2.17148e-06
CHD7	0.65838	2.17148e-06
CHD8	0.9323	2.17148e-06
CHD9	0.53065	2.17148e-06
CIR1	0.10365	2.17148e-06
CLOCK	0.010393	2.17148e-06
COIL	-0.24323	2.17148e-06
CRAT	0.34962	2.17148e-06
CRB2	0.3138	2.17148e-06
CREBBP	0.52356	2.17148e-06
CSNK2A1	0.65364	2.17148e-06
CSNK2B	1.0005	2.17148e-06
CSRP2BP	-1.9	1.11175
CTSL	0.22471	2.17148e-06
CUX1	0.16731	2.17148e-06
CWC22	-5.7114	1.15102
CXXC1	-3.2922	0.64312
DAXX	0.60852	2.17148e-06
DCTD	0.38019	2.17148e-06
DDX23	-8.0738	1.83009
DHX15	-4.777	1.34367
DHX8	-2.8364	0.3282
DIDO1	0.38453	2.17148e-06
DLAT	-0.54514	0.278794
DMAP1	-3.5032	1.83009
DNMT1	-2.3694	0.3282
DNMT3A	0.51981	2.17148e-06
DNMT3B	0.38364	2.17148e-06
DNMT3L	0.29776	2.17148e-06
DNTTIP1	0.3862	2.17148e-06
DOT1L	0.42941	2.17148e-06
DPF1	0.26292	2.17148e-06
DPF2	-1.1885	0.583176
DPF3	0.29008	2.17148e-06
DPY30	-5.265	0.895349
DR1	0.64522	2.17148e-06
DYDC1	0.16111	2.17148e-06
DYDC2	-0.13129	2.17148e-06
DZIP3	0.058675	2.17148e-06
E2F6	0.00011827	2.17148e-06
EDF1	1.0876	2.17148e-06
EED	0.24206	2.17148e-06
EFTUD2	-8.8746	1.81057
EHMT1	0.39793	2.17148e-06
EHMT2	0.4496	2.17148e-06
EID1	0.41499	2.17148e-06
ELL	-1.2564	1.04505
ELP2	-3.5998	0.614049
ELP3	-3.1111	0.312097
ELP4	-5.7617	1.11175
EMG1	-0.42402	2.17148e-06
ENY2	-0.93256	2.17148e-06
EP300	0.18668	0.00272679
EP400	-2.013	0.152914
EPC1	-1.5679	1.07808
EPC2	-2.28	0.583176
ERCC5	-0.0048285	2.17148e-06
ERG	0.25201	2.17148e-06
ESCO1	-0.078966	0.108546
ESCO2	-0.98837	0.108546
EZH1	0.1178	2.17148e-06
EZH2	-1.2564	0.142299
FAM60A	-1.3458	0.895349
FASN	-2.8901	1.44566
FBXL19	0.16372	2.17148e-06
FBXO17	-0.044374	2.17148e-06
FBXO44	0.20193	2.17148e-06
FBXW9	0.34816	2.17148e-06
FIZ1	0.21068	2.17148e-06
FKBP1A	1.1562	2.17148e-06
FKBP2	0.12058	2.17148e-06
FKBP5	0.1654	2.17148e-06
FLYWCH1	0.0029796	2.17148e-06
FOXA1	0.59325	2.17148e-06
FTSJ3	-3.4447	1.44566
FUBP3	-2.0545	0.733082
FUS	-0.78855	0.154259
GADD45A	0.61849	2.17148e-06
GADD45B	0.25699	2.17148e-06
GATAD2A	0.082051	2.17148e-06
GATAD2B	0.003756	2.17148e-06
GCAT	0.11637	2.17148e-06
GEMIN2	-3.314	0.381555
GLYR1	0.61709	2.17148e-06
GNPAT	-0.60992	0.243057
GNPNAT1	0.035827	2.17148e-06
GPS2	0.24187	2.17148e-06
GSG2	-0.2671	0.125992
GTF3C1	-0.048952	2.17148e-06
GTF3C4	-0.7161	0.343611
GTF3C5	-5.4577	2.26793
H2AFY	0.53882	2.17148e-06
H2AFY2	0.06819	2.17148e-06
H2AFZ	-1.8838	0.73069
HADHA	0.20789	2.17148e-06
HAT1	-0.24273	2.17148e-06
HCFC1	-0.018344	2.17148e-06
HDAC1	1.2547	2.17148e-06
HDAC10	0.14215	2.17148e-06
HDAC11	0.052164	2.17148e-06
HDAC2	1.7201	2.17148e-06
HDAC3	-0.34167	0.0972543
HDAC4	0.30705	2.17148e-06
HDAC5	0.27644	2.17148e-06
HDAC6	-0.10712	2.17148e-06
HDAC7	0.10386	0.173544
HDAC8	-0.32645	2.17148e-06
HDAC9	0.19839	2.17148e-06
HDGF	-0.26896	2.17148e-06
HDGFL1	0.33968	2.17148e-06
HDGFRP2	-0.99934	0.34641
HDGFRP3	0.40252	2.17148e-06
HELLS	0.4416	2.17148e-06
HEY2	-0.17015	2.17148e-06
HGSNAT	-0.050772	2.17148e-06
HINT1	-0.10734	2.17148e-06
HIRA	0.27752	2.17148e-06
HLTF	0.22863	2.17148e-06
HMG20B	0.29743	2.17148e-06
HNRNPA0	-0.20492	0.125992
HNRNPA1	-1.1042	0.278794
HNRNPA2B1	-0.34338	2.17148e-06
HNRNPC	-0.31173	2.17148e-06
HNRNPM	-0.42589	0.159309
HOMEZ	0.38964	2.17148e-06
HOXC10	0.31787	2.17148e-06
HR	0.011243	2.17148e-06
huCon	0.25091	2.17148e-06
IFNB1	0.25935	2.17148e-06
IKBKAP	0.034643	2.17148e-06
ING1	0.079212	2.17148e-06
ING2	0.25715	2.17148e-06
ING3	-2.0753	1.15759
ING4	0.19766	2.17148e-06
ING5	0.49657	2.17148e-06
INO80	-4.3938	0.52071
INO80C	-2.0203	1.01079
INTS12	-1.7615	0.780002
IVNS1ABP	-0.64313	0.77613
IWS1	-1.2564	0.583176
JAK2	0.2278	2.17148e-06
JARID2	0.064648	2.17148e-06
JHDM1D	-0.10936	2.17148e-06
JMJD1C	0.010791	2.17148e-06
JMJD4	0.16852	2.17148e-06
JMJD6	0.78508	2.17148e-06
JMJD8	-0.39875	2.17148e-06
JUNB	-0.046165	2.17148e-06
KANSL1	-1.2746	0.744542
KANSL1L	0.15132	2.17148e-06
KANSL2	-6.8018	1.37749
KANSL3	-5.2998	1.28085
KAT2A	-2.2566	1.75865
KAT2B	0.41328	2.17148e-06
KAT5	-3.0641	1.11175
KAT6A	0.63118	2.17148e-06
KAT6B	0.40576	2.17148e-06
KAT7	-2.4011	1.14665
KAT8	-2.7457	1.06607
KDM1A	-3.7543	1.19238
KDM1B	-0.61582	0.11863
KDM2A	-2.3575	1.07684
KDM2B	0.19339	2.17148e-06
KDM3A	-0.1674	2.17148e-06
KDM3B	0.38009	2.17148e-06
KDM4A	-0.10413	2.17148e-06
KDM4B	0.2871	2.17148e-06
KDM4C	-0.054234	2.17148e-06
KDM4D	0.2131	2.17148e-06
KDM4E	0.30399	2.17148e-06
KDM5A	-0.014668	2.17148e-06
KDM5B	0.43512	2.17148e-06
KDM5C	0.65806	2.17148e-06
KDM5D	0.66872	2.17148e-06
KDM6A	-0.50805	0.0972543
KDM6B	-0.29223	2.17148e-06
KDM8	-0.57413	2.17148e-06
KMT2A	-0.30632	2.17148e-06
KMT2B	-2.1783	1.11175
KMT2C	0.33802	2.17148e-06
KMT2D	0.18283	2.17148e-06
KMT2E	0.49893	2.17148e-06
KRAS	0.13813	2.17148e-06
L3MBTL1	0.21597	2.17148e-06
L3MBTL2	0.017374	2.17148e-06
L3MBTL3	-0.38829	0.169071
LAS1L	-1.2564	0.84987
LBR	-0.023998	2.17148e-06
LCOR	-0.096717	2.17148e-06
LIN9	-1.3951	0.583176
LNX1	0.23933	2.17148e-06
LPCAT1	0.11783	2.17148e-06
LPCAT2	0.024855	2.17148e-06
LPCAT4	-0.0080086	2.17148e-06
LRWD1	0.1699	2.17148e-06
LSM4	-3.3403	0.693343
MAP3K7	0.14113	2.17148e-06
MAX	-0.21166	0.281132
MBD1	0.41409	2.17148e-06
MBD2	0.71771	2.17148e-06
MBD3	-0.85304	0.542333
MBD4	0.21366	2.17148e-06
MBD5	-1.2564	0.312097
MBIP	-1.3754	0.628718
MBTD1	0.22187	2.17148e-06
MCRS1	-0.5949	2.17148e-06
MEAF6	-3.8042	1.30025
MECOM	0.12799	2.17148e-06
MECP2	0.31826	2.17148e-06
MED24	-1.0896	0.341706
MEN1	0.92352	2.17148e-06
METTL8	0.29078	2.17148e-06
MGA	0.57922	2.17148e-06
MGEA5	-0.76166	0.298737
MGMT	0.20744	2.17148e-06
MLLT1	0.64768	2.17148e-06
MLLT10	0.13082	2.17148e-06
MLLT3	0.094313	2.17148e-06
MLLT6	0.3524	2.17148e-06
MOGAT2	0.30973	2.17148e-06
MORF4L1	1.3969	2.17148e-06
MORF4L2	-1.2707	0.84491
MPHOSPH8	0.34867	2.17148e-06
MSH6	0.12211	0.0473247
MSL1	0.20099	2.17148e-06
MSL2	0.10842	2.17148e-06
MSL3	0.040247	2.17148e-06
MTA1	0.08416	2.17148e-06
MTA2	0.18006	2.17148e-06
MTA3	0.32816	2.17148e-06
MTERF	-0.29968	2.17148e-06
MTF2	1.0348	2.17148e-06
MTR	0.12177	2.17148e-06
MUM1L1	0.39985	2.17148e-06
MYC	-2.5932	1.13966
NAA10	-4.8198	2.44406
NAA11	0.46828	2.17148e-06
NAA15	-1.7837	1.04505
NAA16	0.19669	2.17148e-06
NAA20	-1.9567	0.905665
NAA25	-1.459	0.563826
NAA30	-0.91589	0.898397
NAA35	-0.29354	0.611004
NAA40	-0.0074272	2.17148e-06
NAA50	-1.2564	0.30576
NAA60	0.30195	2.17148e-06
NACC2	0.37062	2.17148e-06
NAGS	0.13521	2.17148e-06
NAP1L1	0.27964	2.17148e-06
NAP1L2	0.25784	2.17148e-06
NAP1L3	0.46987	2.17148e-06
NAT1	-0.49399	2.17148e-06
NAT10	-1.2564	0.173502
NAT14	0.36877	2.17148e-06
NAT2	0.68042	2.17148e-06
NAT6	0.15989	2.17148e-06
NAT8	0.30161	2.17148e-06
NAT8B	0.20951	2.17148e-06
NAT8L	0.32837	2.17148e-06
NAT9	0.067959	2.17148e-06
NBN	-0.46956	2.17148e-06
NCOA1	0.47315	2.17148e-06
NCOA2	0.63177	2.17148e-06
NCOA3	-0.32542	2.17148e-06
NCOA6	-2.6371	1.06067
NCOR1	-0.76554	0.243486
NCOR2	0.41724	2.17148e-06
NEDD4L	0.019792	2.17148e-06
NFX1	0.2918	2.17148e-06
NOC2L	-1.6937	0.102304
NONO	-1.0954	0.582864
NR0B2	0.33667	2.17148e-06
NR2C1	0.19094	2.17148e-06
NRAS	-4.0916	1.13966
NRIP1	0.66071	2.17148e-06
NSD1	-0.068455	2.17148e-06
OGT	-4.4918	1.13966
PADI1	-0.26314	2.17148e-06
PADI2	0.033933	2.17148e-06
PADI3	0.52033	2.17148e-06
PADI4	0.33444	2.17148e-06
PADI6	0.31482	2.17148e-06
PAFAH1B2	0.35275	2.17148e-06
PAFAH1B3	0.12673	2.17148e-06
PAG1	0.29282	2.17148e-06
PARG	0.28857	2.17148e-06
PARP1	-0.63319	0.90964
PARP10	0.16196	2.17148e-06
PARP11	-0.73086	2.17148e-06
PARP12	0.2558	2.17148e-06
PARP14	0.0077513	0.0409949
PARP16	0.1989	2.17148e-06
PARP2	0.076434	2.17148e-06
PARP3	0.28655	2.17148e-06
PARP4	0.37882	2.17148e-06
PARP6	0.4125	2.17148e-06
PARP8	0.053874	2.17148e-06
PARP9	0.30538	2.17148e-06
PAX5	0.13562	2.17148e-06
PAX6	0.13375	2.17148e-06
PAX9	0.20788	2.17148e-06
PAXIP1	-1.8686	0.86588
PBRM1	0.6496	2.17148e-06
PBX1	0.31222	2.17148e-06
PCGF2	0.31042	2.17148e-06
PCMT1	0.10883	2.17148e-06
PCNA	-0.63078	0.0473247
PDCD7	-3.662	1.37749
PDP1	0.39024	0.0466864
PELP1	-0.47306	0.337424
PHF1	0.26998	2.17148e-06
PHF10	0.11387	2.17148e-06
PHF12	0.36894	0.250394
PHF13	-0.2226	2.17148e-06
PHF14	-0.4562	0.547024
PHF15	0.55373	2.17148e-06
PHF16	-0.024325	2.17148e-06
PHF17	0.014506	2.17148e-06
PHF19	0.17474	2.17148e-06
PHF2	0.47119	2.17148e-06
PHF20	-1.5542	1.3194
PHF20L1	0.019866	2.17148e-06
PHF21A	0.59661	2.17148e-06
PHF21B	0.30934	2.17148e-06
PHF23	-1.1757	0.649905
PHF3	-1.8793	1.19352
PHF5A	-3.3762	0.612952
PHF8	-1.2084	0.392928
PHIP	-0.0041807	2.17148e-06
PHRF1	0.071463	2.17148e-06
PKNOX1	-0.29203	0.104468
POGZ	-0.090841	2.17148e-06
POLE3	-1.9819	0.936243
POLE4	-1.424	1.02177
POLR2B	-3.1368	0.936243
PPARGC1A	0.43861	2.17148e-06
PPIB	0.40134	2.17148e-06
PPIH	-1.0925	0.312097
PPP1CA	-0.10461	2.17148e-06
PPP1CB	-2.3176	0.700772
PPP1CC	0.14674	2.17148e-06
PRDM1	0.23083	2.17148e-06
PRDM10	-0.032777	2.17148e-06
PRDM11	0.65656	2.17148e-06
PRDM12	0.36184	2.17148e-06
PRDM13	-0.1941	2.17148e-06
PRDM14	0.37246	0.00758612
PRDM15	-0.1681	2.17148e-06
PRDM16	0.33906	2.17148e-06
PRDM2	-1.2564	2.17148e-06
PRDM4	0.074534	0.00618564
PRDM5	0.041102	2.17148e-06
PRDM6	0.34252	2.17148e-06
PRDM7	0.45713	2.17148e-06
PRDM8	0.24	2.17148e-06
PRDM9	0.15868	2.17148e-06
PRKAA1	0.25319	2.17148e-06
PRKAA2	0.16061	2.17148e-06
PRKCD	0.24859	2.17148e-06
PRMT1	-1.2049	0.172834
PRMT2	-0.14553	2.17148e-06
PRMT3	1.0006	2.17148e-06
PRMT5	-1.3486	0.593746
PRMT6	0.14517	2.17148e-06
PRMT7	-0.59961	0.318469
PRMT8	0.33256	2.17148e-06
PROC	0.26118	2.17148e-06
PRPF18	-2.2447	0.476563
PRPF31	-5.4456	1.04505
PRPF8	-5.6382	1.37749
PSD3	0.17732	2.17148e-06
PSIP1	1.4193	2.17148e-06
PTGS2	0.0016812	2.17148e-06
PWWP2A	0.85221	2.17148e-06
PWWP2B	0.39414	2.17148e-06
PYGO1	-0.74593	0.0972543
PYGO2	1.2303	2.17148e-06
RAD21	0.10467	2.17148e-06
RAG2	0.17243	2.17148e-06
RBBP4	0.29786	2.17148e-06
RBBP5	-2.3291	0.341736
RBBP7	0.23721	2.17148e-06
RC3H1	0.24757	2.17148e-06
RCOR1	0.025302	2.17148e-06
RERE	0.25273	2.17148e-06
REST	0.30515	2.17148e-06
RFWD2	-0.5341	0.936243
RFX5	0.43635	2.17148e-06
RFXANK	0.26554	2.17148e-06
RFXAP	-0.79027	0.159309
RING1	-1.2564	0.518767
RNF17	0.16277	2.17148e-06
RNF2	0.36942	2.17148e-06
RNF20	-4.5977	1.15118
RNF217	0.12481	2.17148e-06
RNF40	-4.0035	1.19352
RPA1	-2.5909	0.948485
RPA3	-4.2257	1.83009
RPS19BP1	-3.7317	1.04505
RPS6KA3	0.4079	2.17148e-06
RPS6KA4	0.40962	2.17148e-06
RPS6KA5	-0.19483	2.17148e-06
RSF1	0.12563	2.17148e-06
RUNX1	0.45461	2.17148e-06
RUVBL1	-8.0836	1.30025
RUVBL2	-5.9281	1.00803
SALL1	-0.82487	1.04771
SALL2	0.22989	2.17148e-06
SAP130	0.11468	2.17148e-06
SAP18	-0.93956	0.276405
SAP30	-0.33021	0.0972543
SAP30L	0.19706	2.17148e-06
SAT1	0.51132	2.17148e-06
SAT2	0.16003	2.17148e-06
SATB1	0.0020723	2.17148e-06
SATB2	0.18329	0.0972543
SATL1	-1.2564	2.17148e-06
SCAND3	0.48856	2.17148e-06
SENP3	0.38009	2.17148e-06
SETD1A	-2.4872	0.521845
SETD1B	-0.40396	0.0939717
SETD2	0.21231	2.17148e-06
SETD3	0.11362	2.17148e-06
SETD4	0.27942	2.17148e-06
SETD5	-0.14625	0.11863
SETD7	0.19162	2.17148e-06
SETD8	0.33564	2.17148e-06
SETDB1	0.40313	2.17148e-06
SETDB2	0.39482	2.17148e-06
SETMAR	0.22869	2.17148e-06
SF1	-1.2564	0.583176
SF3A1	-7.4443	1.83009
SF3A2	-7.5596	1.75865
SF3A3	-1.6357	0.619076
SF3B2	-3.6628	1.67689
SF3B3	-2.5673	0.936243
SF3B4	-5.6476	1.37749
SFMBT1	-0.1505	0.156539
SFMBT2	0.29125	2.17148e-06
SHPRH	-1.2549	0.189454
SIAH2	0.12846	2.17148e-06
SIK1	0.34878	2.17148e-06
SIN3A	-0.35126	0.0939717
SIN3B	0.49388	2.17148e-06
SIRT1	0.27703	2.17148e-06
SIRT2	0.2625	2.17148e-06
SIRT3	0.3521	2.17148e-06
SIRT4	0.70892	2.17148e-06
SIRT5	0.32766	2.17148e-06
SIRT6	-0.095804	2.17148e-06
SIRT7	0.57058	2.17148e-06
SLU7	-3.627	0.410646
SMARCA1	-0.097677	2.17148e-06
SMARCA2	0.49303	2.17148e-06
SMARCA4	0.16914	2.17148e-06
SMARCA5	-1.1099	0.471962
SMARCB1	-1.5101	0.73069
SMARCC2	-0.60581	0.211357
SMARCD1	0.27533	2.17148e-06
SMARCD3	0.21234	2.17148e-06
SMARCE1	-4.5677	1.13176
SMC1A	-7.1025	2.09184
SMC1B	0.033206	2.17148e-06
SMC3	-3.7934	0.583176
SMN1	-2.8314	0.64312
SMNDC1	-4.6353	1.22443
SMYD1	0.21337	2.17148e-06
SMYD2	0.18142	0.0473247
SMYD3	-0.019727	2.17148e-06
SMYD4	0.022443	2.17148e-06
SMYD5	-0.0025851	2.17148e-06
SND1	-0.29287	0.190355
SNRNP200	-5.5671	0.882374
SNRNP25	-4.8771	0.69099
SNRNP40	-1.5704	1.14665
SNRNP48	-2.9047	1.74992
SNRNP70	-2.5293	0.982145
SNRPA	-1.111	0.222844
SNRPA1	-1.4737	1.34367
SNRPB	-2.459	1.04505
SNRPB2	-0.63037	2.17148e-06
SNRPC	-2.0077	1.00137
SNRPD2	-0.19215	1.04771
SNRPD3	-1.2564	0.0597072
SNRPF	-6.3872	1.44566
SNRPG	-5.8913	1.11175
SNRPN	-0.25453	2.17148e-06
SNW1	-6.4792	1.10644
SP100	-1.2564	2.17148e-06
SP110	0.12397	2.17148e-06
SP140	0.41311	2.17148e-06
SP140L	0.34003	2.17148e-06
SPIN1	-0.58002	0.144867
SRCAP	-0.26389	0.250394
SSRP1	-4.2025	1.74992
STK31	0.17332	2.17148e-06
STK33	-0.25123	2.17148e-06
STK38	0.51126	2.17148e-06
SUB1	0.01577	2.17148e-06
SUDS3	0.29884	2.17148e-06
SUPT16H	-2.8658	0.496273
SUPT3H	0.40212	2.17148e-06
SUPT7L	1.1705	2.17148e-06
SUV39H1	0.2632	2.17148e-06
SUV39H2	-1.1167	2.17148e-06
SUV420H1	0.061776	2.17148e-06
SUV420H2	0.37162	2.17148e-06
SUZ12	-0.29461	0.15573
TADA1	-0.69526	0.202781
TADA2A	-0.02549	2.17148e-06
TADA2B	1.0856	2.17148e-06
TADA3	-0.091417	2.17148e-06
TAF1	-3.7325	1.03822
TAF10	-0.96042	0.662319
TAF12	-0.09748	2.17148e-06
TAF1L	-0.053548	2.17148e-06
TAF2	-5.7452	1.74992
TAF3	-0.37983	0.172834
TAF4	-1.5776	1.47897
TAF5	0.072672	0.0473247
TAF5L	0.30053	0.2928
TAF6	-3.7625	0.99285
TAF6L	0.61359	2.17148e-06
TAF7	-0.79754	0.460997
TAF9	-0.84616	0.323991
TAF9B	0.43356	2.17148e-06
TAL1	0.43752	2.17148e-06
TBL1X	0.05637	2.17148e-06
TBL1XR1	-0.60048	0.169071
TBL1Y	0.3265	2.17148e-06
TBP	0.26351	2.17148e-06
TCF4	0.3316	2.17148e-06
TDRD1	0.087182	2.17148e-06
TDRD10	0.38389	2.17148e-06
TDRD12	-1.2564	0.190355
TDRD3	0.44135	2.17148e-06
TDRD5	0.6168	2.17148e-06
TDRD6	-0.61246	2.17148e-06
TDRD7	-0.055573	2.17148e-06
TDRD9	-0.083975	2.17148e-06
TDRKH	-0.12912	2.17148e-06
TET1	0.15305	2.17148e-06
TET2	0.075855	2.17148e-06
TET3	0.39271	2.17148e-06
TEX10	-5.1017	1.15759
TIPARP	0.62823	2.17148e-06
TLK1	0.028074	2.17148e-06
TNRC18	0.2511	2.17148e-06
TOX4	-0.037899	2.17148e-06
TP53BP1	1.3752	2.17148e-06
TRDMT1	-0.031172	2.17148e-06
TRERF1	0.14741	2.17148e-06
TRIM13	0.093046	2.17148e-06
TRIM24	0.18459	2.17148e-06
TRIM28	-0.41489	0.518767
TRIM33	-0.14808	0.593746
TRIM37	-1.3065	0.69099
TRIM5	-0.096612	2.17148e-06
TRIM66	0.076159	2.17148e-06
TRRAP	-3.6618	1.37749
TXNL4A	-1.3193	0.700772
U2AF1	-6.0799	0.982145
U2AF2	-0.092642	0.0257366
UBA1	-2.3627	0.763526
UBA7	0.21575	2.17148e-06
UBAP2L	-0.40122	2.17148e-06
UBE2A	-0.5164	0.491297
UBE2B	0.40556	2.17148e-06
UBE2C	-1.7111	1.11175
UBE2E1	-1.0286	2.17148e-06
UBE2E3	0.77588	2.17148e-06
UBE2I	-0.13056	2.17148e-06
UBE2M	0.21039	2.17148e-06
UBE2N	0.30707	2.17148e-06
UBE2Q2	0.045192	2.17148e-06
UBE3A	-0.97153	1.11175
UBE4A	0.097691	2.17148e-06
UHRF1	0.19661	2.17148e-06
UHRF2	-0.091487	2.17148e-06
USF2	0.09078	0.111338
USP13	0.10897	2.17148e-06
USP22	0.12489	2.17148e-06
USP27X	-0.076701	2.17148e-06
USP34	0.0449	2.17148e-06
USP35	0.15736	2.17148e-06
USP51	0.35107	2.17148e-06
UTY	0.27905	2.17148e-06
VRK2	0.15705	2.17148e-06
VWA3B	0.30473	2.17148e-06
WDR5	-7.8249	2.22221
WDR61	-4.7306	1.12355
WDR75	-6.4478	1.04505
WDR77	-0.36092	0.0939717
WDR82	-1.9798	1.34367
WHSC1	-0.37579	2.17148e-06
WHSC1L1	0.47257	2.17148e-06
WNT5A	0.18271	2.17148e-06
YEATS2	-2.0528	0.932981
YEATS4	-2.7959	1.44566
YWHAQ	0.22887	2.17148e-06
ZBTB12	-0.1233	2.17148e-06
ZBTB33	-0.12427	2.17148e-06
ZBTB40	-0.043426	2.17148e-06
ZBTB9	0.34057	2.17148e-06
ZCRB1	-1.2564	0.32885
ZCWPW1	0.1555	2.17148e-06
ZCWPW2	0.19611	2.17148e-06
ZGPAT	0.0074559	2.17148e-06
ZHX1	0.51547	2.17148e-06
ZHX2	0.10996	2.17148e-06
ZHX3	0.63231	2.17148e-06
ZMAT5	-5.4614	1.11175
ZMYND11	-0.085824	2.17148e-06
ZMYND8	0.34349	2.17148e-06
ZNF217	-0.88162	0.0731885
ZNF335	-7.2154	1.75865
ZNF541	0.21212	2.17148e-06
ZRSR2	-4.1454	1.11175
ZSCAN21	-0.013917	2.17148e-06
ZZZ3	-0.34413	0.0831935

## Sheet: Data S3
Supplementary Data S3: Gene dependency Z score of 22 HCC cell lines in DepMap 20Q2
DepMap_ID	HCC cell line	WDR5	SMC1A	DDX23	SF3A1	ACTR5	EFTUD2
ACH-000739	HEPG2	-1.71004		-1.35297	-1.81747	-0.453991	-0.870459
ACH-000393	HLF	-1.30911	-1.60841	-0.982403	-1.73416	-0.241556	-1.08236
ACH-000475	HUH1	-1.43852	-1.29933	-1.0933	-2.00791	-0.370978	-1.13915
ACH-000671	HUH6	-1.3815	-1.57037	-0.776147	-1.92698	-0.612549	-1.42746
ACH-000480	HUH7	-1.35177	-1.21341	-1.04254	-1.88258	-0.482861	-1.4115
ACH-000620	JHH1	-1.31073	-1.50405	-1.03387	-1.93369	-0.442951	-1.20862
ACH-000577	JHH2	-1.71164	-1.92596	-0.978558	-1.68321	-0.537859	-1.0799
ACH-000476	JHH4	-1.19573	-1.30314	-1.00488	-1.83414	-0.34195	-0.921272
ACH-000734	JHH5	-1.37844	-1.44512	-1.08622	-2.00155	-0.399612	-1.33907
ACH-000217	JHH6	-1.21015	-1.85724	-1.02929	-1.77939	-0.411271	-0.972
ACH-000848	JHH7	-1.29422		-1.19121	-1.78224	-0.284099	-1.22365
ACH-000471	LI7	-1.38479	-1.42129	-1.0365	-1.92157	-0.325723	-0.909613
ACH-001318	PLCPRF5	-1.33637	-1.31553	-0.910414	-1.98647	-0.308553	-1.16587
ACH-000361	SKHEP1	-1.42664	-1.41991	-1.17566	-1.72271	-0.348078	-0.793614
ACH-000483	SNU182	-1.2525	-0.999727	-1.15117	-2.30727	-0.542847	-1.39978
ACH-000478	SNU387	-1.68991	-1.41548	-1.29472	-1.97775	-0.117113	-1.07738
ACH-000221	SNU398	-1.3608	-1.50547	-0.975446	-2.08622	-0.127804	-1.10384
ACH-000493	SNU423	-0.92425	-1.19393	-1.35548	-1.53531	-0.372654	-1.15929
ACH-000420	SNU449	-1.25176	-1.38494	-1.16603	-2.01337	-0.281806	-0.859498
ACH-000422	SNU475	-1.52193	-1.62976	-1.10549	-1.61313	-1.19895	-1.14658
ACH-000537	SNU761	-1.45338	-1.17008	-1.16515	-2.0958	-0.833783	-0.94447
ACH-000316	SNU886	-1.62252	-1.32244	-1.17502	-1.56729	-0.631722	-1.32027

## Sheet: Data S4
Supplementary Data S4: GSEA Hallmark geneset analysis of [sgiACTR5/sgiNTC] in HepG2-dCas9-Krab cells
NAME	NES	NOM p-val
HALLMARK_E2F_PATHWAY	-3.34334	0.001
HALLMARK_G2M_CHECKPOINT	-3.27715	0.001
HALLMARK_MYC_TARGETS_V1	-2.60451	0.001
HALLMARK_UNFOLDED_PROTEIN_RESPONSE	-2.12007	0.001
HALLMARK_SPERMATOGENESIS	-1.94647	0.00179211
HALLMARK_MITOTIC_SPINDLE	-1.87614	0.001
HALLMARK_MTORC1_SIGNALING	-1.7416	0.001
HALLMARK_DNA_REPAIR	-1.70593	0.00180832
HALLMARK_MYC_TARGETS_V2	-1.66561	0.00375235
HALLMARK_OXIDATIVE_PHOSPHORYLATION	-1.4278	0.00934579
HALLMARK_GLYCOLYSIS	-1.29356	0.0454545
HALLMARK_NOTCH_SIGNALING	-1.09081	0.341897
HALLMARK_HYPOXIA	-1.0259	0.378229
HALLMARK_ANDROGEN_RESPONSE	-0.991622	0.469466
HALLMARK_UV_RESPONSE_UP	-0.987872	0.467153
HALLMARK_PI3K_AKT_MTOR_SIGNALING	-0.973314	0.498084
HALLMARK_WNT_BETA_CATENIN_SIGNALING	-0.963637	0.504912
HALLMARK_ADIPOGENESIS	-0.865533	0.791985
HALLMARK_PROTEIN_SECRETION	-0.691185	0.969639
HALLMARK_IL6_JAK_STAT3_SIGNALING	0.69005	0.952479
HALLMARK_TGF_BETA_SIGNALING	0.750293	0.868421
HALLMARK_UV_RESPONSE_DN	0.75865	0.94898
HALLMARK_PEROXISOME	0.777306	0.912955
HALLMARK_REACTIVE_OXYGEN_SPECIES_PATHWAY	0.789994	0.809816
HALLMARK_APICAL_SURFACE	0.887364	0.636364
HALLMARK_BILE_ACID_METABOLISM	0.910924	0.645435
HALLMARK_COMPLEMENT	1.00085	0.446502
HALLMARK_IL2_STAT5_SIGNALING	1.00122	0.473913
HALLMARK_ANGIOGENESIS	1.00223	0.438632
HALLMARK_HEME_METABOLISM	1.06072	0.325328
HALLMARK_FATTY_ACID_METABOLISM	1.10133	0.242489
HALLMARK_KRAS_SIGNALING_UP	1.18651	0.166667
HALLMARK_XENOBIOTIC_METABOLISM	1.19589	0.102669
HALLMARK_APOPTOSIS	1.24503	0.0721649
HALLMARK_ESTROGEN_RESPONSE_LATE	1.26996	0.0576923
HALLMARK_INFLAMMATORY_RESPONSE	1.32083	0.0454545
HALLMARK_INTERFERON_GAMMA_RESPONSE	1.41826	0.0222222
HALLMARK_KRAS_SIGNALING_DN	1.45702	0.0372671
HALLMARK_INTERFERON_ALPHA_RESPONSE	1.48087	0.0165289
HALLMARK_COAGULATION	1.49236	0.016129
HALLMARK_EPITHELIAL_MESENCHYMAL_TRANSITION	1.52884	0.00628931
HALLMARK_ALLOGRAFT_REJECTION	1.58928	0.00865801
HALLMARK_P53_PATHWAY	1.67243	0.001
HALLMARK_HEDGEHOG_SIGNALING	1.73244	0.00856531
HALLMARK_ESTROGEN_RESPONSE_EARLY	1.75655	0.001
HALLMARK_CHOLESTEROL_HOMEOSTASIS	1.78303	0.001
HALLMARK_TNFA_SIGNALING_VIA_NFKB	1.83127	0.001
HALLMARK_APICAL_JUNCTION	1.85206	0.001
HALLMARK_MYOGENESIS	2.1045	0.001

## Sheet: Data S5
Supplementary Data S5: RNAseq change of the E2F_Pathway (145 genes) upon ACTR5-knockdown in U87 and HepG2 cells
Green: 13 genes overlapped with the ACTR5-TST bound genes
SYMBOL	U87[sgiACTR5/sgiNTC]	HepG2[sgiACTR5/sgiNTC]
MCM7	0.840782	0.620024
NBN	1.05988	0.891626
TCF19	0.795322	0.459677
PRPS1	0.834123	0.698148
CCNE1	1.04651	1.06944
ZW10	0.923664	0.702564
RAD51C	0.934579	0.887097
CDKN2A	1	1.87234
HMGB3	0.623907	0.660891
CDC20	0.688541	0.578879
KIF4A	0.70229	0.542714
CDCA8	0.712	0.483204
MELK	0.834483	0.528169
RNASEH2A	0.824974	0.712687
AURKB	0.772093	0.562762
WEE1	0.892857	0.988889
TP53	1.14286	1.15984
AURKA	0.814013	0.59443
TFRC	0.961165	0.716999
UBE2T	0.888286	0.60274
POLE	0.921053	0.830769
HMGB2	0.761974	0.501684
LBR	0.811245	0.851211
BRMS1L	1.04545	0.927536
GINS1	0.845455	0.571865
POLD3	0.877193	0.7
SMC3	0.901449	0.795455
POP7	0.95695	0.719234
DCLRE1B	0.956522	0.671053
CSE1L	0.891172	0.770356
PSIP1	0.870307	0.632979
MKI67	0.773554	0.511628
MCM6	0.762712	0.534884
CENPM	0.876254	0.526012
CENPE	0.730769	0.649351
RBBP7	0.923913	0.849231
CTCF	1.02685	0.82679
TIPIN	0.759563	0.565657
PA2G4	0.925829	0.934653
POLD2	1.02	1.01792
XRCC6	0.906158	0.820974
MAD2L1	0.712195	0.487805
TRIP13	0.798742	0.572093
RFC2	0.920074	0.613718
BRCA1	0.862069	0.651515
SNRPB	0.856526	0.729689
MYBL2	0.628378	0.539851
NASP	0.931183	0.713907
CDKN3	0.719858	0.736486
CHEK2	0.923077	0.704225
DCK	0.813333	0.761905
ANP32E	0.752201	0.61606
MLH1	0.902715	0.806667
TK1	0.807994	0.521511
STAG1	0.772926	0.857143
PAICS	0.849275	0.813499
PCNA	0.93257	0.620551
AK2	0.93608	0.922939
GINS3	1.16071	0.657534
WDR90	0.95122	1.02381
POLD1	0.870536	0.701493
PMS2	0.982143	0.844828
ILF3	0.944126	0.88792
XPO1	0.831699	0.785558
DUT	0.923077	0.633252
ASF1B	0.402423	0.276978
HELLS	0.862319	0.608333
DEK	0.882503	0.641356
CDCA3	0.765027	0.660714
BIRC5	0.772408	0.546392
RFC3	0.847926	0.6
ESPL1	0.875	0.634615
CDKN2C	1	0.356643
ING3	0.948276	0.852941
MCM3	0.850416	0.691047
SSRP1	0.900166	0.747826
SLBP	0.924791	0.713801
MSH2	0.923345	0.868805
KIF22	0.798805	0.610548
PTTG1	0.789174	0.651923
CDC25A	0.866667	0.523077
RAN	0.856152	0.872093
HUS1	0.75	0.737705
PNN	0.96291	0.985802
PPM1D	1.01333	0.846154
POLE4	0.719449	0.711694
BRCA2	0.8125	0.642857
SYNCRIP	0.945985	0.825558
CDKN1B	1.00249	0.777251
EIF2S1	0.939791	0.841667
CDKN1A	1.10754	1.33137
UBE2S	0.790096	0.770642
LMNB1	0.779904	0.553927
GINS4	0.751445	0.60396
NUDT21	0.906298	0.816327
PLK1	0.66759	0.565093
RAD1	1.01242	0.754902
KIF2C	0.756711	0.53
DONSON	0.920152	0.701961
NOLC1	0.888796	0.799693
SMC6	0.951456	0.951724
TACC3	0.797513	0.651235
NUP205	0.827853	0.759825
SUV39H1	0.786164	0.54878
RACGAP1	0.737105	0.536723
EXOSC8	0.51634	0.577778
IPO7	1.01898	1.05952
NAP1L1	0.956701	0.909091
PLK4	0.758929	0.528
STMN1	0.793289	0.709333
RFC1	0.90411	0.822951
TIMELESS	0.932806	0.748603
CDK4	0.930693	0.861933
E2F8	0.787879	0.36
SMC4	0.863918	0.603113
RPA3	0.87037	0.741176
PSMC3IP	0.946078	0.590361
UNG	0.85422	0.717532
DNMT1	0.885287	0.750958
MCM5	0.821764	0.521739
GSPT1	0.972313	0.963653
RPA2	0.960663	0.641221
MCM4	0.97724	0.57404
MTHFD2	0.95045	0.888018
USP1	0.891635	0.675462
NME1	0.942122	0.890282
LYAR	0.990215	0.801653
PRKDC	0.963597	0.837061
EZH2	0.82716	0.664706
CDC25B	0.840749	0.77439
KPNA2	0.741577	0.71704
BARD1	0.848485	0.68
CCNB2	0.766114	0.585938
PHF5A	1.05869	0.797312
RAD51AP1	0.869748	0.529412
CHEK1	0.806122	0.625899
DIAPH3	0.723404	0.675
HMMR	0.748006	0.587549
MCM2	0.54485	0.349091
LIG1	0.892157	0.655629
PPP1R8	0.88694	0.714552
PRDX4	0.992885	0.847222
TUBB	0.874362	0.793559
POLA2	0.767956	0.883721
TOP2A	0.753227	0.535479

## Sheet: Data S6
Supplementary Data S6: CRISPR gene tiling scan of ACTR5
Each sgRNA	pep.pos	HepG2_NCS		pep.pos	U87_NCS		Smoothened model	pep.pos	HepG2_NCS	U87_NCS
	0.333333	-1.12429		0.333333	-0.287812			1	-0.928566	-0.25169
	0.333333	-0.873874		0.333333	-0.237273			2	-0.874158	-0.245727
	7.66667	-0.315296		7.66667	-0.180616			3	-0.786447	-0.238161
	8	-0.277422		8	-0.199112			4	-0.666545	-0.230061
	9.66667	-0.406351		9.66667	-0.207239			5	-0.54168	-0.223243
	12.3333	-0.331221		12.3333	-0.306262			6	-0.446747	-0.219217
	12.6667	-0.418512		12.6667	-0.197097			7	-0.39174	-0.218412
	13.3333	-0.427365		13.3333	-0.280467			8	-0.366079	-0.220193
	14.3333	-0.360271		14.3333	-0.313724			9	-0.356849	-0.223408
	16	-0.213757		16	-0.18188			10	-0.354963	-0.226797
	17.3333	-0.340562		17.3333	-0.211357			11	-0.354591	-0.229223
	17.6667	-0.27394		17.6667	-0.141603			12	-0.351992	-0.229768
	18	-0.233367		18	-0.189644			13	-0.345178	-0.227892
	18.3333	-0.190474		18.3333	-0.163671			14	-0.33377	-0.22353
	19.6667	-0.353313		19.6667	-0.152816			15	-0.318744	-0.217081
	21.3333	-0.182163		21.3333	-0.164032			16	-0.301896	-0.209305
	22.3333	-0.0185343		22.3333	0.0196348			17	-0.285064	-0.201141
	22.3333	-0.302898		22.3333	-0.363232			18	-0.269376	-0.193519
	23.6667	-0.212125		23.6667	-0.0784326			19	-0.255252	-0.187234
	24	-0.0940533		24	-0.172764			20	-0.242733	-0.18285
	24.6667	-0.27383		24.6667	-0.258315			21	-0.232001	-0.180697
	25	-0.304676		25	-0.231912			22	-0.223573	-0.180883
	28.3333	-0.194264		28.3333	-0.395966			23	-0.217975	-0.183306
	29	-0.231525		29	-0.195922			24	-0.215673	-0.187705
	31	-0.23135		31	-0.167622			25	-0.21717	-0.19364
	31.3333	-0.134879		31.3333	-0.0898618			26	-0.223177	-0.200473
	33	-0.629374		33	-0.265794			27	-0.235148	-0.207389
	33.3333	-0.509093		33.3333	-0.277463			28	-0.25552	-0.213573
	35.6667	-1.21889		35.6667	-0.234069			29	-0.287372	-0.21853
	36	-1.69045		36	-0.334834			30	-0.33347	-0.222275
	41.6667	-0.489861		41.6667	-0.150168			31	-0.395397	-0.225335
	42.6667	-1.09813		42.6667	-0.223884			32	-0.473127	-0.228289
	43.6667	-0.566235		43.6667	-0.0822075			33	-0.564614	-0.231412
	44	-0.051442		44	-0.0376207			34	-0.665244	-0.234388
	44.3333	-0.708224		44.3333	-0.102972			35	-0.766974	-0.236213
	47.6667	-0.51339		47.6667	-0.164908			36	-0.85747	-0.235194
	48	-0.690116		48	-0.145163			37	-0.918972	-0.229271
	49.3333	-0.102671		49.3333	-0.00566022			38	-0.931026	-0.217045
	50	-0.631117		50	-0.38186			39	-0.885204	-0.199279
	50.3333	-0.140415		50.3333	-0.0856866			40	-0.803238	-0.179261
	51.6667	-0.334024		51.6667	-0.121375			41	-0.72146	-0.161039
	53.6667	-0.295274		53.6667	-0.263281			42	-0.658412	-0.14713
	54	-0.398042		54	-0.126396			43	-0.612954	-0.138066
	56	-0.487096		56	-0.155399			44	-0.577706	-0.133274
	56.3333	-0.444314		56.3333	-0.186776			45	-0.546239	-0.13194
	58	-0.45124		58	-0.222615			46	-0.514925	-0.13328
	59.6667	-0.632655		59.6667	-0.194354			47	-0.483159	-0.136594
	61.3333	-0.49901		61.3333	-0.16984			48	-0.452627	-0.141214
	62.6667	-0.293308		62.6667	-0.119689			49	-0.425871	-0.146528
	65.6667	-0.284399		65.6667	-0.121154			50	-0.404682	-0.152061
	67.3333	-0.385648		67.3333	-0.225857			51	-0.390194	-0.157474
	67.6667	-0.282352		67.6667	-0.0893637			52	-0.383182	-0.162586
	67.6667	-0.334368		67.6667	-0.197895			53	-0.383933	-0.167283
	68.6667	-0.396041		68.6667	-0.177771			54	-0.391816	-0.171444
	69	-0.281348		69	-0.160933			55	-0.4051	-0.174918
	69.3333	-0.220463		69.3333	-0.139235			56	-0.421312	-0.177504
	71	-0.0989825		71	-0.0544722			57	-0.437552	-0.178966
	71.3333	-0.35491		71.3333	-0.201961			58	-0.450866	-0.179086
	71.6667	-0.545259		71.6667	-0.235101			59	-0.45821	-0.177722
	74.3333	-0.500821		74.3333	-0.194055			60	-0.456838	-0.174915
	74.6667	-0.469449		74.6667	-0.281808			61	-0.445178	-0.171017
	77.3333	-0.408107		77.3333	-0.133803			62	-0.423948	-0.166728
	78.3333	-0.538886		78.3333	-0.326312			63	-0.396935	-0.162912
	78.6667	-0.407958		78.6667	-0.291385			64	-0.370249	-0.160266
	78.6667	-0.414348		78.6667	-0.270483			65	-0.349179	-0.159056
	79	-0.420333		79	-0.220174			66	-0.335539	-0.159117
	79	-0.348535		79	-0.197432			67	-0.32825	-0.160197
	82.3333	-0.280417		82.3333	-0.350273			68	-0.325574	-0.16213
	82.6667	-0.338289		82.6667	-0.272028			69	-0.326451	-0.164946
	85.3333	-0.0506368		85.3333	-0.0427198			70	-0.330748	-0.168859
	87.6667	-0.316275		87.6667	-0.289126			71	-0.338978	-0.174194
	90	-0.555429		90	-0.495163			72	-0.351727	-0.181251
	90	-0.280489		90	-0.216126			73	-0.368782	-0.190087
	98	-0.498406		98	-0.15803			74	-0.387979	-0.200303
	98.3333	-0.217414		98.3333	0.0763929			75	-0.405181	-0.211013
	100.667	-0.424785		100.667	-0.132529			76	-0.416378	-0.221155
	101.333	-0.35518		101.333	-0.230193			77	-0.420067	-0.229879
	104	-0.513169		104	-0.22631			78	-0.417088	-0.236815
	104.333	-0.459621		104.333	-0.197763			79	-0.408729	-0.241951
	106.667	-0.371234		106.667	-0.136873			80	-0.395626	-0.245424
	107.333	-0.296182		107.333	-0.102633			81	-0.377807	-0.247384
	111.333	-0.499702		111.333	-0.114025			82	-0.355587	-0.248031
	118.333	-1.21322		118.333	-0.363858			83	-0.330793	-0.247822
	118.667	-1.11429		118.667	-0.388836			84	-0.307629	-0.247604
	118.667	-0.668676		120.667	-0.337911			85	-0.291893	-0.248658
	120.667	-0.889893		123.333	-0.268261			86	-0.287963	-0.252182
	123.333	-0.701278		124.333	-0.244773			87	-0.295906	-0.258611
	124.333	-1.04953		132.333	0.0521162			88	-0.311764	-0.267172
	132	-0.778289		141.667	-0.358867			89	-0.330534	-0.275983
	132.333	-0.0721431		142	-0.276294			90	-0.348674	-0.282308
	141.667	-0.799638		143	-0.243862			91	-0.364391	-0.28271
	142	-0.786831		158.333	-0.434732			92	-0.376561	-0.273297
	143	-0.971544		160	-0.0680899			93	-0.38355	-0.251111
	154.667	0.029002		160.333	-0.156963			94	-0.383707	-0.217484
	155	0.0153764		161.667	-0.232164			95	-0.378975	-0.180323
	158.333	-1.38909		163.333	-0.249646			96	-0.374789	-0.14991
	160	-1.45737		173.667	-0.011359			97	-0.373988	-0.13186
	160.333	-0.875426		177	-0.201978			98	-0.376283	-0.125495
	161.667	-0.399644		180.667	-0.0371709			99	-0.381058	-0.127288
	163.333	-1.46447		181	-0.263835			100	-0.387962	-0.133606
	168.667	-0.972498		186.667	-0.358645			101	-0.396363	-0.141706
	173.667	-0.0511524		191.667	-0.182093			102	-0.40493	-0.149605
	177	-0.214281		198	-0.35227			103	-0.411815	-0.155926
	180.667	-0.188263		198.333	-0.252593			104	-0.415343	-0.159842
	181	-0.36314		198.667	-0.442616			105	-0.414947	-0.161035
	186.667	-0.698846		199	-0.530133			106	-0.411548	-0.159687
	191.667	-1.20135		211.667	-0.170339			107	-0.407363	-0.156449
	198	-0.872118		212.667	-0.314146			108	-0.40553	-0.1523
	198.333	-0.545575		217.667	-0.418089			109	-0.409488	-0.148724
	198.667	-0.585558		226.667	-0.412222			110	-0.424111	-0.147904
	199	-0.747345		227.667	-0.44717			111	-0.456811	-0.15298
	200	-0.14536		229.667	-0.34984			112	-0.519647	-0.167723
	211.667	-0.441545		230	-0.225437			113	-0.625012	-0.194518
	212.667	-0.795903		231.667	-0.296326			114	-0.765194	-0.230964
	217.667	-0.40828		232	-0.339113			115	-0.899545	-0.269011
	217.667	-0.370965		232.333	-0.335248			116	-0.990889	-0.300127
	226.667	-1.31482		234.667	-0.023339			117	-1.03595	-0.32033
	227.667	-0.947769		237.333	-0.21489			118	-1.04894	-0.330307
	229.667	-0.637468		239.333	-0.16756			119	-1.04271	-0.332663
	230	-0.731227		239.667	-0.111399			120	-1.02492	-0.329878
	231.667	-0.712947		240.333	-0.168228			121	-1.00044	-0.323699
	232	-0.699024		241.333	-0.274503			122	-0.973404	-0.31527
	232.333	-0.540502		241.667	-0.334655			123	-0.947631	-0.305125
	234.667	-0.0354266		252.333	-0.363509			124	-0.925431	-0.293156
	237.333	-0.323966		255.333	-0.256176			125	-0.906114	-0.27846
	239.333	-0.316958		256.667	-0.0238006			126	-0.884766	-0.259038
	239.667	-0.302419		274.667	-0.365732			127	-0.85212	-0.231946
	240.333	-0.216352		279.667	-0.0644319			128	-0.79822	-0.194498
	241.333	-0.723358		280	0.015955			129	-0.723789	-0.147123
	241.667	-0.827469		282.333	-0.0949706			130	-0.644719	-0.0959759
	252.333	-1.0852		283.333	-0.0766601			131	-0.578241	-0.051361
	255.333	-1.11774		283.667	-0.156133			132	-0.533621	-0.0224052
	256.667	-0.914686		290.333	-0.235205			133	-0.513789	-0.0142984
	262	0.0523266		291.333	-0.182445			134	-0.52004	-0.0295064
	274.667	-0.600762		301	-0.0704765			135	-0.552988	-0.0682953
	279.667	-0.0465504		302	-0.24392			136	-0.60869	-0.123983
	280	-0.0122613		304.333	-0.0187631			137	-0.676848	-0.18236
	282.333	-0.0929561		309	-0.062124			138	-0.741007	-0.229437
	283.333	-0.0153824		310	-0.221314			139	-0.787501	-0.260183
	283.667	-0.259896		311	-0.204384			140	-0.815927	-0.27732
	285.667	-0.225699		311.333	-0.0819837			141	-0.83279	-0.28568
	290.333	-0.411703		311.333	-0.199471			142	-0.843572	-0.289104
	291.333	-0.331956		311.667	-0.39439			143	-0.851406	-0.289936
	295	-0.207659		312.333	-0.19572			144	-0.857672	-0.289473
	296	-0.30383		317.333	-0.508947			145	-0.862778	-0.288394
	301	-0.0865778		319.333	-0.200634			146	-0.864936	-0.287011
	302	-0.171323		322.333	-0.128236			147	-0.855792	-0.285661
	304.333	-0.0450374		329.333	-0.178585			148	-0.807769	-0.284767
	309	-0.141219		333.333	-0.179103			149	-0.686778	-0.284864
	310	-0.235638		334.667	-0.222202			150	-0.562532	-0.286821
	311	-0.152893		337.333	-0.280575			151	-0.535429	-0.289267
	311.333	-0.0951521		338.667	-0.11545			152	-0.567555	-0.287572
	311.333	-0.283081		354.333	-0.177832			153	-0.607063	-0.280459
	311.667	-0.279162		354.667	-0.218852			154	-0.650902	-0.270939
	312.333	-0.231237		355	-0.186428			155	-0.709011	-0.261158
	317.333	-0.395792		360.333	-0.22273			156	-0.783515	-0.251864
	319.333	-0.226598		362.667	-0.0453574			157	-0.86658	-0.243322
	322.333	-0.129938		366.333	-0.197157			158	-0.943819	-0.235721
	326.667	-0.157549		368.333	-0.181594			159	-1.00228	-0.229184
	329.333	-0.279715		376.333	-0.194845			160	-1.03781	-0.223794
	333.333	-0.243726		376.667	-0.0883866			161	-1.055	-0.219613
	334.667	-0.121721		377.667	-0.31967			162	-1.0627	-0.21659
	337.333	-0.210379		381.333	-0.153887			163	-1.07026	-0.214547
	338.667	-0.228755		382.333	-0.294634			164	-1.08648	-0.213066
	354.333	-0.27308		382.667	-0.131153			165	-1.11776	-0.21126
	354.667	-0.160166		384.333	-0.358817			166	-1.16236	-0.207304
	355	-0.254202		390.333	-0.17164			167	-1.19895	-0.197878
	360.333	-0.328578		392	-0.228897			168	-1.18436	-0.178655
	362.667	-0.153645		394.333	-0.178955			169	-1.0823	-0.148581
	366.333	-0.237998		394.333	-0.243048			170	-0.900466	-0.116036
	368.333	-0.345736		394.667	-0.230629			171	-0.687336	-0.0937442
	376.333	-0.133454		395	-0.207636			172	-0.491114	-0.0861104
	376.667	-0.100524		396.667	-0.229177			173	-0.341301	-0.0893269
	377.667	-0.132525		397.333	-0.313866			174	-0.247411	-0.098276
	381.333	-0.139566		401.333	-0.109753			175	-0.202741	-0.109713
	382.333	-0.216497		402	-0.218728			176	-0.192403	-0.121595
	382.667	-0.148848		404.333	-0.113762			177	-0.201694	-0.132847
	384.333	-0.126265		416.333	-0.0651029			178	-0.21974	-0.143056
	390.333	-0.158454		421.333	-0.087812			179	-0.240411	-0.15238
	392	-0.128433		422	-0.112399			180	-0.262171	-0.161541
	394.333	-0.143083		424.333	-0.0900715			181	-0.286687	-0.171581
	394.333	-0.139333		427	0.0162253			182	-0.318237	-0.183613
	394.667	-0.118228		429.333	-0.0727966			183	-0.362365	-0.1984
	395	-0.0972044		433	-0.144833			184	-0.424166	-0.215855
	396.667	-0.244157		434.333	-0.30812			185	-0.504135	-0.23455
	397.333	-0.0556672		442.667	-0.257102			186	-0.596083	-0.251617
	401.333	-0.0956033		459.667	-0.390453			187	-0.690954	-0.264029
	402	-0.0604652		476	-0.424523			188	-0.782247	-0.270139
	404.333	-0.0737542		478	-0.338223			189	-0.864986	-0.271038
	415	-0.103077		479.333	-0.148631			190	-0.931324	-0.270381
	416.333	0.00200847		480.667	-0.353698			191	-0.970271	-0.272992
	421.333	-0.185979		481	-0.110273			192	-0.971106	-0.282349
	422	-0.0903092		492.667	-0.376184			193	-0.931198	-0.298587
	424.333	-0.1635		493.667	-0.400322			194	-0.863844	-0.318633
	427	-0.0863033		493.667	-0.253569			195	-0.794251	-0.338497
	429.333	-0.131799		499.667	-0.348758			196	-0.739786	-0.355488
	429.333	-0.0172964		502	0.0286265			197	-0.702662	-0.368716
	433	-0.451068		506.333	-0.221866			198	-0.678006	-0.378534
	433.333	-0.107094		507.333	-0.11982			199	-0.660788	-0.385731
	434.333	-0.439752		516	-0.424986			200	-0.64758	-0.390993
	442.667	-0.22614		517	-0.432515			201	-0.636284	-0.394688
	443	-0.27667		520.333	0.242923			202	-0.625556	-0.396627
	453	-1.21162		527.333	-0.221788			203	-0.614155	-0.395541
	459	-1.11004		529.333	-0.336552			204	-0.600707	-0.388151
	459.667	-0.930247		529.667	-0.41484			205	-0.58552	-0.368809
	464.667	-0.255431		530	-0.255858			206	-0.575358	-0.334362
	465	-0.378188		532	0.0148621			207	-0.577361	-0.294397
	476	-0.776819		533.667	-0.267542			208	-0.582606	-0.265521
	478	-0.985495		534.333	-0.216749			209	-0.585519	-0.252724
	479.333	-0.075457		538	-0.198686			210	-0.587029	-0.250954
	480.667	-0.019458		538.333	-0.374693			211	-0.586313	-0.255184
	481	-0.0938845		545.667	-0.153898			212	-0.581324	-0.262991
	482.333	-0.124571		565.667	-0.402602			213	-0.569774	-0.273571
		-0.137399		572.333	-0.249691			214	-0.550164	-0.286684
	492.667	-0.993604		577	0.0824098			215	-0.523526	-0.302146
	493.667	-0.719708		577.333	0.0487374			216	-0.49444	-0.31946
	493.667	-1.10212		578.667	0.0459077			217	-0.469188	-0.337759
	499.667	-1.00712		579.667	-0.128576			218	-0.453551	-0.35588
	502	0.0666965		580.333	-0.106905			219	-0.453138	-0.372457
	505.333	-0.305802		581	-0.156672			220	-0.476917	-0.385754
	506.333	-1.38133		584.333	-0.0780025			221	-0.540805	-0.393672
	507.333	-0.606514		585.333	-0.268163			222	-0.658571	-0.394999
	510.333	-1.17174		585.667	-0.23265			223	-0.802823	-0.390524
	516	-1.19449		587.333	-0.126028			224	-0.903488	-0.382616
	517	-0.916359		588.333	-0.17326			225	-0.934746	-0.373183
	517.333	-0.309377		590.333	-0.109406			226	-0.920076	-0.363022
	518.667	-0.125048		590.667	-0.0396087			227	-0.883264	-0.352353
	520.333	0.0171734		592.333	-0.030685			228	-0.836846	-0.341082
	527.333	-0.610294		592.667	-0.156629			229	-0.786701	-0.329073
	529.333	-0.978509		593.333	-0.160279			230	-0.735554	-0.316129
	529.667	-1.05884		596.667	-0.169213			231	-0.683965	-0.30201
	530	-0.894534		597.333	-0.136838			232	-0.631183	-0.28651
	532	0.00589515		597.667	-0.166457			233	-0.576158	-0.269646
	533.667	-1.37051		598.667	-0.167795			234	-0.519429	-0.251973
	534.333	-1.0547		599.667	-0.245858			235	-0.465458	-0.234789
	538	-0.499906		601.667	-1.39574			236	-0.422942	-0.219985
	538.333	-1.2004		604.333	-0.262695			237	-0.399875	-0.209299
	542.333	-0.293986		608	-0.213835			238	-0.397096	-0.20348
	545.667	-0.181886						239	-0.408858	-0.202068
	554.333	-0.599362						240	-0.428562	-0.203914
	558.667	-1.08955						241	-0.451848	-0.207844
	559.667	-0.263609						242	-0.476602	-0.213007
	564.333	-0.626939						243	-0.502362	-0.218999
	565.667	-1.13128						244	-0.5302	-0.225903
	572.333	-0.535569						245	-0.564102	-0.234267
	577	0.0121944						246	-0.614357	-0.245143
	577.333	0.00827275						247	-0.700488	-0.259202
	578.667	0.0142217						248	-0.828874	-0.274319
	579.667	-0.202016						249	-0.951051	-0.284325
	580.333	-0.183985						250	-1.02255	-0.284381
	581	-0.148023						251	-1.05174	-0.275698
	584.333	-0.11042						252	-1.05855	-0.262176
	585.333	-0.298264						253	-1.05467	-0.246573
	585.667	-0.169365						254	-1.04516	-0.230275
	587.333	-0.173647						255	-1.03132	-0.214024
	588.333	-0.15384						256	-1.01137	-0.198251
	590.333	-0.119939						257	-0.980861	-0.183261
	590.667	0.00440517						258	-0.932955	-0.16931
	592.333	-0.120398						259	-0.861763	-0.156476
	592.667	-0.202975						260	-0.769604	-0.144808
	593.333	-0.170856						261	-0.671512	-0.134401
	596.667	-0.126393						262	-0.586666	-0.125467
	597.333	-0.0725442						263	-0.523894	-0.119287
	597.667	-0.129686						264	-0.478041	-0.120689
	598.667	-0.126735						265	-0.432873	-0.143816
	599.667	-0.231925						266	-0.370892	-0.205628
	601.667	-0.563461						267	-0.321212	-0.282205
	604.333	-0.168579						268	-0.346109	-0.324262
	608	-0.141097						269	-0.445553	-0.333066
								270	-0.520356	-0.326478
								271	-0.534379	-0.312519
								272	-0.516844	-0.292857
								273	-0.482691	-0.267818
								274	-0.434653	-0.23823
								275	-0.373177	-0.205912
								276	-0.302747	-0.173673
								277	-0.233165	-0.144605
								278	-0.175712	-0.121091
								279	-0.13677	-0.104201
								280	-0.116086	-0.0937486
								281	-0.109865	-0.0887983
								282	-0.114074	-0.0882487
								283	-0.125895	-0.0912428
								284	-0.143954	-0.0973622
								285	-0.168083	-0.106608
								286	-0.198623	-0.119118
								287	-0.234963	-0.134574
								288	-0.273745	-0.151639
								289	-0.308972	-0.167963
								290	-0.335883	-0.181265
								291	-0.353954	-0.190393
								292	-0.365195	-0.19522
								293	-0.370845	-0.195898
								294	-0.369874	-0.192193
								295	-0.35909	-0.183549
								296	-0.335553	-0.170421
								297	-0.299918	-0.155646
								298	-0.256619	-0.143113
								299	-0.211965	-0.134436
								300	-0.173278	-0.128987
								301	-0.145569	-0.125648
								302	-0.129149	-0.123921
								303	-0.121915	-0.124142
								304	-0.122324	-0.127099
								305	-0.129991	-0.133439
								306	-0.143889	-0.142962
								307	-0.160472	-0.154459
								308	-0.175382	-0.16637
								309	-0.186739	-0.177648
								310	-0.195037	-0.18805
								311	-0.2016	-0.197945
								312	-0.207801	-0.208012
								313	-0.21503	-0.218988
								314	-0.224739	-0.231395
								315	-0.237913	-0.245129
								316	-0.253325	-0.258966
								317	-0.26596	-0.270362
								318	-0.269825	-0.27622
								319	-0.263291	-0.2745
								320	-0.249447	-0.26536
								321	-0.232919	-0.250731
								322	-0.218214	-0.233272
								323	-0.209319	-0.21543
								324	-0.208798	-0.199324
								325	-0.216434	-0.186817
								326	-0.228697	-0.179352
								327	-0.240498	-0.177185
								328	-0.247655	-0.179074
								329	-0.248192	-0.183063
								330	-0.242292	-0.187614
								331	-0.231758	-0.191957
								332	-0.219516	-0.19578
								333	-0.208679	-0.198906
								334	-0.20139	-0.201246
								335	-0.198342	-0.202636
								336	-0.19908	-0.203002
								337	-0.202454	-0.20234
								338	-0.207091	-0.200723
								339	-0.211817	-0.198267
								340	-0.215916	-0.195148
								341	-0.219138	-0.191548
								342	-0.221577	-0.187653
								343	-0.223661	-0.183697
								344	-0.226102	-0.180147
								345	-0.229813	-0.178191
								346	-0.231741	-0.179862
								347	-0.22784	-0.185058
								348	-0.226918	-0.18994
								349	-0.228751	-0.192512
								350	-0.229931	-0.193593
								351	-0.230577	-0.194011
								352	-0.231199	-0.194129
								353	-0.232113	-0.194018
								354	-0.233531	-0.193618
								355	-0.235661	-0.1927
								356	-0.238638	-0.190945
								357	-0.242291	-0.187933
								358	-0.245789	-0.183283
								359	-0.247532	-0.176924
								360	-0.246194	-0.169396
								361	-0.24216	-0.16189
								362	-0.2376	-0.155856
								363	-0.235331	-0.152409
								364	-0.237575	-0.151961
								365	-0.244857	-0.154159
								366	-0.255614	-0.158214
								367	-0.267112	-0.16319
								368	-0.276537	-0.168294
								369	-0.281068	-0.172992
								370	-0.276644	-0.177082
								371	-0.257483	-0.180641
								372	-0.221835	-0.183908
								373	-0.181972	-0.187152
								374	-0.153711	-0.190501
								375	-0.139525	-0.193972
								376	-0.13433	-0.197572
								377	-0.133907	-0.201344
								378	-0.136009	-0.20535
								379	-0.139499	-0.209622
								380	-0.143571	-0.214176
								381	-0.147494	-0.218965
								382	-0.150701	-0.223849
								383	-0.152891	-0.228572
								384	-0.153997	-0.232687
								385	-0.154057	-0.23549
								386	-0.153026	-0.236113
								387	-0.150722	-0.233954
								388	-0.147181	-0.229492
								389	-0.143155	-0.224479
								390	-0.139644	-0.22076
								391	-0.137052	-0.219083
								392	-0.135284	-0.219136
								393	-0.134123	-0.220195
								394	-0.133334	-0.22159
								395	-0.132619	-0.222738
								396	-0.131543	-0.223096
								397	-0.129476	-0.222103
								398	-0.125604	-0.219192
								399	-0.119228	-0.213956
								400	-0.110448	-0.206359
								401	-0.100654	-0.196947
								402	-0.091772	-0.186685
								403	-0.0849679	-0.176646
								404	-0.0803244	-0.16759
								405	-0.0773817	-0.159788
								406	-0.0756352	-0.15307
								407	-0.0748847	-0.146865
								408	-0.075399	-0.140115
								409	-0.0778332	-0.131108
								410	-0.0817612	-0.117857
								411	-0.0839796	-0.101278
								412	-0.0834632	-0.0864486
								413	-0.0818432	-0.0777313
								414	-0.0802545	-0.0748603
								415	-0.0796203	-0.0752757
								416	-0.0809495	-0.0772495
								417	-0.0853857	-0.0797758
								418	-0.0936522	-0.082207
								419	-0.104945	-0.0840166
								420	-0.1165	-0.0847814
								421	-0.125381	-0.0842589
								422	-0.130376	-0.0823925
								423	-0.131884	-0.0793864
								424	-0.131022	-0.0757307
								425	-0.129336	-0.0722749
								426	-0.129022	-0.0702448
								427	-0.132861	-0.0711118
								428	-0.143604	-0.0762516
								429	-0.162979	-0.0864502
								430	-0.190825	-0.101457
								431	-0.224659	-0.120013
								432	-0.26023	-0.140263
								433	-0.293125	-0.160392
								434	-0.320382	-0.179146
								435	-0.34078	-0.195941
								436	-0.354095	-0.210717
								437	-0.360004	-0.223652
								438	-0.357736	-0.234743
								439	-0.347902	-0.243739
								440	-0.334521	-0.250278
								441	-0.322506	-0.254258
								442	-0.314231	-0.256293
								443	-0.309898	-0.257124
								444	-0.309642	-0.257341
								445	-0.316194	-0.257408
								446	-0.340147	-0.257459
								447	-0.411821	-0.257768
								448	-0.587421	-0.259034
								449	-0.87509	-0.263266
								450	-1.15326	-0.275766
								451	-1.34826	-0.304288
								452	-1.48176	-0.343266
								453	-1.546	-0.371789
								454	-1.54252	-0.38438
								455	-1.49478	-0.388626
								456	-1.42364	-0.389917
								457	-1.34919	-0.390297
								458	-1.28265	-0.390431
								459	-1.22241	-0.390453
								460	-1.16022	-0.390453
								461	-1.08891	-0.390453
								462	-1.00862	-0.390476
								463	-0.928719	-0.39053
								464	-0.861499	-0.390648
								465	-0.812719	-0.39085
								466	-0.779233	-0.391191
								467	-0.750417	-0.390584
								468	-0.719924	-0.387558
								469	-0.694059	-0.380691
								470	-0.684407	-0.371658
								471	-0.691028	-0.361891
								472	-0.69533	-0.351571
								473	-0.680331	-0.340627
								474	-0.649145	-0.32912
								475	-0.607186	-0.317242
								476	-0.556923	-0.305284
								477	-0.500641	-0.293553
								478	-0.441671	-0.282351
								479	-0.384036	-0.271943
								480	-0.331542	-0.262533
								481	-0.287029	-0.254278
								482	-0.252386	-0.247383
								483	-0.229018	-0.242279
								484	-0.219148	-0.240039
								485	-0.229183	-0.24305
								486	-0.276744	-0.255073
								487	-0.395791	-0.277723
								488	-0.586231	-0.304418
								489	-0.753758	-0.324926
								490	-0.846619	-0.335885
								491	-0.890996	-0.34004
								492	-0.911469	-0.340383
								493	-0.91922	-0.338321
								494	-0.918446	-0.333984
								495	-0.90984	-0.326657
								496	-0.890788	-0.31506
								497	-0.85603	-0.297969
								498	-0.801744	-0.275033
								499	-0.733763	-0.247702
								500	-0.669241	-0.219164
								501	-0.627072	-0.193119
								502	-0.620583	-0.172376
								503	-0.654636	-0.158147
								504	-0.724788	-0.150246
								505	-0.819912	-0.147731
								506	-0.92795	-0.149439
								507	-1.04	-0.154738
								508	-1.14973	-0.164039
								509	-1.24911	-0.179062
								510	-1.32328	-0.202261
								511	-1.34936	-0.23419
								512	-1.30481	-0.269846
								513	-1.1928	-0.298933
								514	-1.05543	-0.312893
								515	-0.933876	-0.310064
								516	-0.837314	-0.293458
								517	-0.756724	-0.266849
								518	-0.682625	-0.233324
								519	-0.610754	-0.196027
								520	-0.542088	-0.159309
								521	-0.483476	-0.129997
								522	-0.449461	-0.117058
								523	-0.462353	-0.126954
								524	-0.534589	-0.156265
								525	-0.636843	-0.1919
								526	-0.720163	-0.221462
								527	-0.769675	-0.240205
								528	-0.795454	-0.249178
								529	-0.808777	-0.251254
								530	-0.817102	-0.249111
								531	-0.825464	-0.244834
								532	-0.837142	-0.240052
								533	-0.853246	-0.236111
								534	-0.871677	-0.23404
								535	-0.887427	-0.234444
								536	-0.894802	-0.237366
								537	-0.890097	-0.242126
								538	-0.872695	-0.247575
								539	-0.842888	-0.252145
								540	-0.799479	-0.254094
								541	-0.739954	-0.251739
								542	-0.663527	-0.243919
								543	-0.574724	-0.230789
								544	-0.483515	-0.214326
								545	-0.401205	-0.197615
								546	-0.336325	-0.183422
								547	-0.294005	-0.172836
								548	-0.28122	-0.165618
								549	-0.312593	-0.160947
								550	-0.402048	-0.15807
								551	-0.523849	-0.156457
								552	-0.622746	-0.156131
								553	-0.684025	-0.158052
								554	-0.732516	-0.16759
								555	-0.811393	-0.202761
								556	-0.947041	-0.27825
								557	-1.0739	-0.353738
								558	-1.12601	-0.388506
								559	-1.12962	-0.398264
								560	-1.11589	-0.400177
								561	-1.09875	-0.399855
								562	-1.0847	-0.398334
								563	-1.0762	-0.395241
								564	-1.07148	-0.390434
								565	-1.06451	-0.382593
								566	-1.04774	-0.370078
								567	-1.01191	-0.35071
								568	-0.9456	-0.322478
								569	-0.838801	-0.284506
								570	-0.696967	-0.238646
								571	-0.546761	-0.189679
								572	-0.413843	-0.143487
								573	-0.305146	-0.104676
								574	-0.219936	-0.0755879
								575	-0.158427	-0.0565294
								576	-0.1199	-0.0465837
								577	-0.100677	-0.0443234
								578	-0.0954276	-0.0482742
								579	-0.0993782	-0.057141
								580	-0.10897	-0.0697745
								581	-0.121789	-0.0850158
								582	-0.135892	-0.101486
								583	-0.149137	-0.117418
								584	-0.159255	-0.130881
								585	-0.164607	-0.140281
								586	-0.164821	-0.144877
								587	-0.160691	-0.144991
								588	-0.153777	-0.141847
								589	-0.146029	-0.137084
								590	-0.139297	-0.132565
								591	-0.134865	-0.13004
								592	-0.133053	-0.131047
								593	-0.133531	-0.136867
								594	-0.135791	-0.148481
								595	-0.139717	-0.166516
								596	-0.145835	-0.191174
								597	-0.155019	-0.222191
								598	-0.167948	-0.258868
								599	-0.1847	-0.299998
								600	-0.20449	-0.343646
								601	-0.225318	-0.386808
								602	-0.243733	-0.425263
								603	-0.255321	-0.453935
								604	-0.256464	-0.467993
								605	-0.246682	-0.464723
								606	-0.229276	-0.445107
								607	-0.209349	-0.413565
								608	-0.191108	-0.376625

## Sheet: Data S7
Supplementary Data S7: CRISPR gene tiling scan of INO80
Each sgRNA	pep.pos	HepG2_NCS		pep.pos	U87_NCS		Smoothened model	pep.pos	HepG2_NCS	U87_NCS
	1.33333	0.0300006		1.33333	0.0145031			2	-0.394555	-0.228987
	3.33333	-0.549817		3.33333	-0.362855			3	-0.400301	-0.232017
	3.33333	-0.471049		3.33333	-0.281489			4	-0.405855	-0.234919
	3.66667	-0.327432		3.66667	-0.154132			5	-0.411213	-0.237692
	6	-0.0156988		6	-0.0328514			6	-0.416332	-0.240303
	6.33333	-0.565872		6.33333	-0.320889			7	-0.421185	-0.242725
	8.33333	-0.661668		8.33333	-0.356516			8	-0.425758	-0.244937
	8.66667	-0.766647		8.66667	-0.380422			9	-0.430056	-0.246922
	9.66667	-0.455921		9.66667	-0.31097			10	-0.434115	-0.248671
	14.3333	-0.332636		14.3333	-0.215235			11	-0.43801	-0.250193
	20	-0.347429		20	-0.108285			12	-0.441866	-0.251512
	23.3333	-0.283423		23.3333	-0.126718			13	-0.44587	-0.252678
	25	-0.356992		25	-0.462262			14	-0.450263	-0.253762
	28	-0.677459		28	-0.500776			15	-0.455315	-0.254853
	29.3333	-0.95917		29.3333	-0.342961			16	-0.461297	-0.256044
	29.3333	-0.814132		29.3333	-0.200656			17	-0.468422	-0.257416
	29.6667	-0.697454		29.6667	-0.359994			18	-0.476794	-0.259012
	30.6667	-0.904736		30.6667	-0.261264			19	-0.486365	-0.260827
	33.6667	0.0521318		33.6667	0.0979177			20	-0.49693	-0.262798
	42	-0.342397		42	-0.262922			21	-0.508157	-0.264816
	53.3333	-0.183716		53.3333	-0.190404			22	-0.519635	-0.266745
	61	-0.487496		61	-0.452181			23	-0.530933	-0.268441
	63.6667	-0.159865		63.6667	-0.101548			24	-0.541649	-0.269773
	64	-0.609472		64	-0.521578			25	-0.55146	-0.270641
	64	-0.344319		64	-0.437916			26	-0.56009	-0.270968
	64.3333	-0.714795		64.3333	-0.382724			27	-0.567334	-0.270711
	64.3333	-0.422293		64.3333	-0.39084			28	-0.57304	-0.269852
	69	-0.644069		69	-0.0365452			29	-0.577097	-0.268394
	69.3333	-0.387135		77	-0.408383			30	-0.579419	-0.266361
	77	-0.414676		79.6667	-0.333753			31	-0.579934	-0.263794
	79.6667	-0.300446		85.6667	-0.116025			32	-0.57859	-0.260743
	85.6667	-0.258036		88.6667	-0.225956			33	-0.575324	-0.257267
	88.6667	-0.290619		97.6667	-0.458789			34	-0.57003	-0.253444
	97.6667	-0.642812		102.667	-0.74232			35	-0.562716	-0.249387
	102.667	-0.355269		135.333	-0.602749			36	-0.55329	-0.245175
	135.333	-0.376109		136.333	-0.503006			37	-0.541739	-0.240958
	136.333	-0.543166		177.333	-0.366551			38	-0.528012	-0.236881
	177.333	-0.848775		196.667	-0.321135			39	-0.512152	-0.233127
	196.667	-0.387925		197	-0.143105			40	-0.494261	-0.229919
	197	-0.244155		200	-0.23044			41	-0.47464	-0.227546
	200	-0.202376		203.667	-0.573199			42	-0.453693	-0.226296
	203.667	-0.532175		204.667	-0.546992			43	-0.432115	-0.22648
	204.667	-0.698809		208	0.0394661			44	-0.410884	-0.228402
	208	0.00454176		208.333	0.0622488			45	-0.391228	-0.232287
	208.333	0.0641194		212.333	-0.517522			46	-0.374474	-0.238212
	212.333	-0.225526		237.333	-0.389025			47	-0.361811	-0.246049
	237.333	-0.390457		241.333	-0.646255			48	-0.354001	-0.255412
	241.333	-0.512627		241.667	-0.266639			49	-0.351185	-0.265743
	241.667	-0.240972		242	-0.292876			50	-0.352879	-0.276428
	242	-0.432832		244.667	-0.044994			51	-0.358176	-0.286875
	244.667	-0.0959676		246.667	-0.131428			52	-0.365967	-0.296612
	246.667	-0.19105		247.667	-0.344773			53	-0.375202	-0.305344
	247.667	-0.621594		253.333	-0.583378			54	-0.385025	-0.312922
	253.333	-0.531884		259.667	-0.501646			55	-0.394807	-0.319297
	259.667	-0.47834		260	0.0119676			56	-0.404123	-0.324461
	260	-0.0207125		261	-0.0798688			57	-0.412753	-0.328531
	261	-0.0868273		261.333	0.0418264			58	-0.420574	-0.331579
	261.333	0.0308363		261.667	0.0965443			59	-0.427533	-0.333686
	261.667	-0.0144668		262	-0.0263888			60	-0.433652	-0.33497
	262	-0.0583548		270.333	-0.497808			61	-0.438957	-0.335512
	270.333	-0.713574		276	-0.269185			62	-0.443511	-0.335395
	276	-0.480349		279	-1.26164			63	-0.447344	-0.334696
	279	-1.88811		285.333	-0.0447429			64	-0.450458	-0.333492
	285.333	0.00332898		291	-0.6829			65	-0.452878	-0.331866
	291	-1.16936		302.667	-0.104453			66	-0.454559	-0.329849
	302.667	-0.398581		306.333	0.0316585			67	-0.455491	-0.327523
	306.333	-0.115861		307.333	-0.520972			68	-0.455628	-0.324954
	307.333	-0.547629		308.667	-0.186171			69	-0.454878	-0.322183
	308.667	0.0763022		313.667	-1.30648			70	-0.453157	-0.319262
	313.667	-1.31176		314.333	-1.14076			71	-0.450365	-0.316226
	314.333	-1.06344		315.333	-0.775711			72	-0.446406	-0.313098
	315.333	-1.06525		322.333	-0.52771			73	-0.441209	-0.309916
	322.333	-0.612702		323.333	-0.607161			74	-0.434745	-0.306624
	323.333	-0.663443		326.333	-0.351404			75	-0.427055	-0.303213
	326.333	-1.03418		328.333	-0.387491			76	-0.418264	-0.299652
	328.333	-0.604731		333.333	-0.728068			77	-0.408594	-0.295917
	333.333	-0.699611		335	-0.922406			78	-0.398361	-0.292007
	335	-0.619024		337.333	-0.727418			79	-0.387953	-0.287965
	337.333	-0.810521		337.667	-0.896336			80	-0.377804	-0.28389
	337.667	-0.858692		338.667	-1.3681			81	-0.368355	-0.279943
	338.667	-1.13941		339.333	-1.48841			82	-0.360015	-0.276352
	339.333	-1.50458		339.667	-1.26966			83	-0.353142	-0.273396
	339.667	-1.14611		341.333	-1.35335			84	-0.348027	-0.271402
	341.333	-1.2257		345	-1.96115			85	-0.344878	-0.270723
	345	-0.957188		358.667	-0.605742			86	-0.343824	-0.271721
	358.667	-0.810458		361.333	-0.503123			87	-0.344933	-0.274756
	361.333	-0.568169		364.333	-1.61374			88	-0.348192	-0.28015
	364.333	-2.12247		367	-0.103703			89	-0.353501	-0.288162
	367	-0.979282		369.333	-0.445957			90	-0.360677	-0.298954
	369.333	-0.570149		371.333	-0.239914			91	-0.369444	-0.312566
	371.333	-0.455016		374	-0.542332			92	-0.379432	-0.32888
	374	-0.448775		375.333	-0.32395			93	-0.390218	-0.347647
	375.333	-0.192187		376.667	-0.180587			94	-0.401315	-0.368447
	376.667	-0.553961		377	-0.575124			95	-0.412233	-0.390764
	377	-0.571956		378	0.0306283			96	-0.422489	-0.41397
	378	-0.128567		379.333	-0.0292004			97	-0.431742	-0.437479
	379.333	-0.037437		391.333	-0.592391			98	-0.439672	-0.460723
	391.333	-1.11381		391.667	-0.941668			99	-0.446101	-0.483222
	391.667	-0.893013		397.333	-0.738958			100	-0.450948	-0.504645
	397.333	-0.742818		397.667	-0.0186992			101	-0.454261	-0.524675
	397.667	-0.000382385		403.333	-0.438067			102	-0.456122	-0.543192
	403.333	-0.512795		403.667	-0.409899			103	-0.456672	-0.560168
	403.667	-0.444775		406.667	-0.380949			104	-0.456086	-0.575629
	406.667	-0.634096		409.333	-0.421402			105	-0.454538	-0.589648
	409.333	-0.767469		424.667	0.0450584			106	-0.452207	-0.602322
	424.667	-0.0245601		427.667	-0.405352			107	-0.449282	-0.61375
	427.667	-0.566833		428.667	-0.667075			108	-0.44589	-0.624096
	428.667	-0.933441		431.333	-0.438433			109	-0.442165	-0.633381
	431.333	-0.411913		437.333	-0.660627			110	-0.43823	-0.641674
	437.333	-0.920074		438.333	-0.396462			111	-0.434243	-0.649079
	438.333	-0.479592		440.667	-0.413597			112	-0.430238	-0.655277
	440.667	-0.576997		446.667	-0.42127			113	-0.426433	-0.660127
	446.667	-0.301507		448.333	-0.318413			114	-0.423063	-0.663109
	448.333	-0.320043		450.333	-0.0237744			115	-0.420487	-0.663368
	450.333	0.0246232		450.667	-0.00188113			116	-0.419213	-0.659758
	450.667	0.0611333		452.333	-0.0732448			117	-0.419926	-0.651637
	452.333	-0.117243		452.667	-0.149016			118	-0.422644	-0.637887
	452.667	-0.132285		460.667	-0.378662			119	-0.427239	-0.620783
	460.667	-0.900004		463	-0.458267			120	-0.432853	-0.603667
	463	-0.85723		463.333	-0.553594			121	-0.438088	-0.588582
	463.333	-0.828075		463.667	-0.633791			122	-0.442442	-0.57731
	463.667	-0.997107		465	-0.0380727			123	-0.445754	-0.569621
	465	0.0554366		465.667	-0.113367			124	-0.448185	-0.564639
	465.667	-0.150724		480	-0.46038			125	-0.449979	-0.56147
	480	-0.365976		480.333	-0.331729			126	-0.451354	-0.559432
	480.333	-0.358026		481.333	-0.174946			127	-0.452465	-0.558071
	481.333	-0.37196		481.667	-0.402233			128	-0.453416	-0.557107
	481.667	-0.404059		485.667	-0.390071			129	-0.454236	-0.55639
	485.667	-0.644969		487.667	-0.198663			130	-0.455054	-0.555776
	487.667	-0.264968		488	-0.137504			131	-0.455831	-0.555242
	488	-0.246586		489.667	-0.158274			132	-0.456584	-0.554752
	489.667	-0.280944		490	-0.160321			133	-0.457324	-0.554288
	490	-0.239116		490.333	-0.197911			134	-0.458071	-0.553813
	490.333	-0.241263		497.667	0.169098			135	-0.458794	-0.553381
	497.667	0.0421828		500.667	-0.534796			136	-0.459517	-0.55295
	500.667	-0.456838		501	-0.531108			137	-0.460241	-0.552518
	501	-0.56305		501	-0.481127			138	-0.460964	-0.552086
	501	-0.449919		501.333	-0.550727			139	-0.461687	-0.551654
	501.333	-0.511908		502.667	-0.507102			140	-0.46241	-0.551223
	502.667	-0.598145		503.667	-0.123993			141	-0.463132	-0.550791
	503.667	-0.0819532		504.333	-0.0503004			142	-0.463854	-0.55036
	504.333	-0.00180701		510	-0.0748357			143	-0.464575	-0.54993
	510	-0.114229		512	-0.504489			144	-0.465296	-0.549499
	512	-1.04451		513.667	0.00248284			145	-0.466015	-0.54907
	513.667	0.0301482		526	-1.37062			146	-0.466734	-0.548641
	526	-0.89668		535	-1.20648			147	-0.467516	-0.548182
	535	-1.56189		535.667	-0.593382			148	-0.468486	-0.547633
	535.667	-0.824617		543.333	0.0630661			149	-0.469533	-0.547048
	543.333	-0.0123713		543.667	-0.0727361			150	-0.470925	-0.5463
	543.667	-0.349918		545.667	-0.103917			151	-0.473015	-0.545219
	545.667	-0.0522664		547.667	-0.190185			152	-0.476513	-0.543471
	547.667	-0.0270057		555.333	-0.979153			153	-0.482791	-0.540404
	555.333	-0.959659		556.333	-1.04604			154	-0.494364	-0.534825
	556.333	-0.757192		556.667	-1.44706			155	-0.515332	-0.524793
	556.667	-1.00471		558.333	-1.11506			156	-0.550821	-0.507883
	558.333	-0.684412		559.333	-1.18412			157	-0.603624	-0.48278
	559.333	-0.99944		559.667	-0.28324			158	-0.668469	-0.451995
	559.667	-0.148119		560.333	-1.33488			159	-0.731581	-0.422061
	560.333	-0.987352		561.333	-1.45748			160	-0.780446	-0.3989
	561.333	-1.42617		561.667	-1.41329			161	-0.811919	-0.383991
	561.667	-1.26892		565	-0.464373			162	-0.82982	-0.375516
	565	-1.24045		565.333	-0.40545			163	-0.83928	-0.37104
	565.333	-1.27691		565.667	-0.614815			164	-0.844083	-0.368768
	565.667	-0.836614		576	-1.4486			165	-0.846473	-0.367638
	576	-1.38909		580	-0.755606			166	-0.847788	-0.367013
	580	-0.407278		582.333	-0.805437			167	-0.847657	-0.36645
	582.333	-0.508359		592	-0.651981			168	-0.847274	-0.366189
	592	-0.238178		592.333	-0.335954			169	-0.846673	-0.366043
	592.333	-0.270768		597.667	-1.67376			170	-0.84557	-0.365784
	597.667	-1.7416		598	-2.11915			171	-0.844112	-0.365439
	598	-1.22127		603	-0.077539			172	-0.842218	-0.364986
	603	-0.111799		610	-0.60864			173	-0.839563	-0.364351
	610	-1.25618		612.333	-0.858949			174	-0.835718	-0.36356
	612.333	-0.861286		617.333	-0.469264			175	-0.830434	-0.36246
	617.333	-0.464757		617.667	-0.255183			176	-0.823174	-0.360887
	617.667	-0.721416		618.333	-0.590721			177	-0.813223	-0.358758
	618.333	-0.612377		624.333	-0.98016			178	-0.799482	-0.355786
	624.333	-1.22365		624.333	-1.29335			179	-0.781066	-0.351824
	624.333	-0.897715		625.667	-0.946404			180	-0.75736	-0.346871
	625.667	-1.77815		630.333	-0.798093			181	-0.727426	-0.340721
	630.333	-0.522661		631.333	-0.776784			182	-0.691035	-0.333416
	631.333	-0.97908		634.333	-0.637005			183	-0.648842	-0.325193
	634.333	-0.891843		641	-0.887498			184	-0.602731	-0.316431
	641	-1.82985		641.333	-0.656775			185	-0.555282	-0.307756
	641.333	-1.55313		642.667	-0.992701			186	-0.509509	-0.2998
	642.667	-1.00271		644	-1.05066			187	-0.468072	-0.293081
	644	-1.44559		647.333	-1.50147			188	-0.432708	-0.28789
	647.333	-1.52953		649.333	-1.02135			189	-0.404055	-0.284276
	649.333	-1.80835		651.333	-1.02051			190	-0.381824	-0.282095
	651.333	-1.24277		653.333	-1.30974			191	-0.36515	-0.281093
	653.333	-1.34839		660	-1.01227			192	-0.352932	-0.28098
	660	-1.57977		663	-0.328314			193	-0.344073	-0.281476
	663	-0.332319		668.667	-0.951769			194	-0.337602	-0.282336
	668.667	-0.826162		672	-0.898414			195	-0.33272	-0.283358
	672	-0.948511		672.667	-0.359185			196	-0.328797	-0.284375
	672.667	-0.732541		674	-0.253611			197	-0.32535	-0.285258
	674	-0.891225		678.667	-0.00197535			198	-0.322017	-0.285909
	678.667	0.00739494		679	-0.376672			199	-0.318531	-0.286254
	679	-0.512227		681.333	-1.92572			200	-0.314702	-0.286248
	681.333	-2.12522		683.333	-1.22232			201	-0.310401	-0.285868
	683.333	-1.3264		683.667	-0.776044			202	-0.305551	-0.285114
	683.667	-0.8174		684	-1.0031			203	-0.300118	-0.284009
	684	-1.06591		686.333	-1.19833			204	-0.294105	-0.282598
	686.333	-1.54113		688.333	-1.86242			205	-0.287547	-0.280945
	688.333	-1.32868		688.333	-1.48209			206	-0.280507	-0.279126
	688.333	-1.45759		689.667	-1.38513			207	-0.273067	-0.277234
	689.667	-1.67516		690	0.0381875			208	-0.265321	-0.275369
	690	-0.00476792		690.333	-0.212399			209	-0.257377	-0.273626
	690.333	0.0316099		701	-1.04722			210	-0.249377	-0.272112
	701	-0.7094		705.333	-0.171074			211	-0.241422	-0.270928
	705.333	0.088118		715.333	-0.340072			212	-0.23365	-0.27018
	715.333	-0.452279		720.667	-0.0698802			213	-0.226159	-0.269926
	720.667	-0.0508054		722.333	0.0836494			214	-0.219086	-0.270264
	722.333	0.0578149		742	0.0290673			215	-0.212571	-0.271253
	742	-0.251292		743	0.0413123			216	-0.20682	-0.273023
	743	0.0320542		766.667	-1.12243			217	-0.202078	-0.275649
	766.667	-0.950812		769.333	-0.0881182			218	-0.198799	-0.279316
	769.333	-0.132359		770.667	-0.782751			219	-0.197448	-0.284184
	770.667	-2.28311		774.333	-0.603136			220	-0.198884	-0.29049
	774.333	-0.405472		790.333	-0.00810777			221	-0.204188	-0.298452
	790.333	-0.388679		796.333	-0.587919			222	-0.214539	-0.308152
	796.333	-0.869114		796.667	-0.274265			223	-0.230749	-0.319332
	796.667	-0.420678		802.333	-0.266821			224	-0.252442	-0.331151
	802.333	-0.118713		803.333	-0.135575			225	-0.277335	-0.342118
	803.333	-0.117552		805.667	-0.236814			226	-0.301987	-0.350826
	805.667	-0.0948567		806.333	-0.20985			227	-0.323145	-0.356454
	806.333	-0.164466		811	-0.484288			228	-0.339126	-0.359086
	811	-0.736742		812.333	-0.710132			229	-0.349939	-0.359271
	812.333	-1.2122		817.333	-1.47812			230	-0.35654	-0.357788
	817.333	-1.7857		819.667	-0.406976			231	-0.360103	-0.355234
	819.667	-0.96776		820	-0.35758			232	-0.361591	-0.351959
	820	-0.854186		822	-0.856668			233	-0.361929	-0.348425
	822	-1.01629		835.333	-0.140081			234	-0.361541	-0.344693
	835.333	-0.301111		838	-0.125849			235	-0.360717	-0.340817
	838	-0.438313		839.667	-1.30045			236	-0.359655	-0.336868
	839.667	-0.622789		845.667	-0.364638			237	-0.358492	-0.332877
	845.667	-0.477219		846.667	-0.607002			238	-0.357254	-0.328842
	846.667	-0.615596		849.333	-0.833304			239	-0.355975	-0.324788
	849	-0.827022		858.333	-0.267649			240	-0.354619	-0.320685
	849.333	-0.747672		867	0.114103			241	-0.35314	-0.316517
	858.333	-0.686123		872	-1.92977			242	-0.351463	-0.312262
	860	-0.256293		873.667	-0.845615			243	-0.349486	-0.307863
	867	-0.24139		878.667	-0.71114			244	-0.347061	-0.303243
	872	-1.05802		891.667	-1.64478			245	-0.344006	-0.298302
	873.667	-1.88028		899	-0.442874			246	-0.340124	-0.292901
	878.667	-0.788636		904.667	-0.292114			247	-0.335197	-0.286895
	891.667	-1.7253		905.333	-0.0929726			248	-0.329022	-0.280137
	899	-0.399571		905.667	0.0449048			249	-0.321501	-0.272534
	904.667	-0.530727		908.333	-0.371452			250	-0.312534	-0.263985
	905.333	-0.0798871		910	0.001291			251	-0.302172	-0.254487
	905.667	-0.082726		923	-0.630769			252	-0.290651	-0.244159
	908.333	-0.520358		923.333	-0.628076			253	-0.278334	-0.233216
	910	-0.0571992		924.333	-0.63977			254	-0.265703	-0.221963
	923	-0.686869		927.667	-0.504415			255	-0.253311	-0.21077
	923.333	-0.686641		930	-0.475626			256	-0.24173	-0.200035
	924.333	-0.729679		930.333	-0.358719			257	-0.231526	-0.190161
	927.667	-1.1193		930.667	-0.268914			258	-0.223194	-0.181514
	930	-0.655167		932.333	-0.968545			259	-0.217181	-0.174426
	930.333	-0.480765		934.667	-0.000335068			260	-0.213891	-0.169198
	930.667	-0.636037		935	-0.972426			261	-0.213735	-0.166125
	932.333	-0.880721		936	-0.615362			262	-0.217073	-0.16547
	934.667	-0.118344		940.667	-0.406385			263	-0.224299	-0.16751
	935	-1.22313		941.667	-0.202322			264	-0.235855	-0.172546
	936	-0.607335		943	-0.957757			265	-0.252186	-0.180876
	940.667	-0.557228		945.333	-0.604101			266	-0.273718	-0.192786
	941.667	-0.252568		950.667	-0.631626			267	-0.300796	-0.20851
	943	-1.30817		957	-0.481518			268	-0.333605	-0.228174
	945.333	-0.79916		959.333	-0.669563			269	-0.372064	-0.251733
	950.667	-0.506831		961	-0.498076			270	-0.415717	-0.278903
	957	-0.243127		962.667	-0.681419			271	-0.463659	-0.309092
	959.333	-0.708576		967.333	-0.832874			272	-0.514513	-0.341397
	961	-0.686437		976.667	-0.936508			273	-0.566503	-0.374636
	962.667	-0.497068		984.333	-0.482568			274	-0.617559	-0.407486
	967.333	-0.856821		986.667	-0.409297			275	-0.665635	-0.438546
	976.667	-0.948561		989	-0.285578			276	-0.708911	-0.466581
	984.333	-0.66		989.667	-0.679055			277	-0.745853	-0.490529
	986.667	-0.323461		996.333	-0.655722			278	-0.775711	-0.509848
	989	-0.563161		997.333	-1.07206			279	-0.798002	-0.524155
	989.667	-0.912025		1002.67	-0.333581			280	-0.813072	-0.533562
	996.333	-0.793423		1008	-0.690772			281	-0.821481	-0.538376
	997.333	-0.669617		1010.33	0.0239916			282	-0.82409	-0.53909
	1002.67	-0.346415		1014.33	-0.0478947			283	-0.821891	-0.536287
	1008	-0.586724		1016	-1.20654			284	-0.815956	-0.530683
	1010.33	0.0230412		1019.33	-1.15708			285	-0.807111	-0.522748
	1014.33	-0.422627		1020.33	-0.685107			286	-0.79607	-0.512967
	1016	-0.90164		1022	-0.833729			287	-0.7833	-0.501706
	1019.33	-1.32706		1029.67	-0.520798			288	-0.768994	-0.489215
	1020.33	-1.18546		1033	-0.407881			289	-0.753056	-0.475624
	1022	-1.98429		1037.33	-0.432824			290	-0.735176	-0.461006
	1029.67	-1.01347		1038.67	-0.610755			291	-0.715017	-0.445476
	1033	-0.786627		1039.67	-0.543946			292	-0.692188	-0.42924
	1037.33	-1.92105		1040	-0.597739			293	-0.666731	-0.412758
	1038.67	-0.762501		1042.33	-0.499233			294	-0.638895	-0.396554
	1039.67	-0.799114		1047.33	-0.440475			295	-0.609857	-0.381662
	1040	-0.862826		1050.67	-0.593811			296	-0.58107	-0.369127
	1042.33	-0.648751		1051	-0.0552594			297	-0.554187	-0.359919
	1047.33	-0.573282		1051.33	-0.219471			298	-0.530715	-0.354801
	1050.67	-0.7091		1055.33	-0.568894			299	-0.511927	-0.354219
	1051	-0.706666		1055.33	-0.575124			300	-0.498604	-0.358291
	1051.33	-0.531975		1055.67	-0.514346			301	-0.491073	-0.366852
	1055.33	-0.546777		1056	-0.417977			302	-0.489285	-0.379544
	1055.33	-0.544254		1059	-0.590593			303	-0.492928	-0.395895
	1055.67	-0.5184		1070.67	-0.411192			304	-0.501499	-0.41536
	1056	-0.517752		1071	-0.278197			305	-0.514407	-0.437366
	1059	-0.59894		1071.67	-0.400933			306	-0.531031	-0.461325
	1070.67	-0.402122		1072.67	-0.431359			307	-0.550743	-0.48665
	1071	-0.406292		1073	-0.451695			308	-0.572918	-0.512762
	1071.67	-0.676524		1075	-0.747766			309	-0.596912	-0.539058
	1072.67	-0.668334		1081.67	-0.289057			310	-0.622047	-0.564887
	1073	-0.665332		1082	-0.498595			311	-0.647654	-0.589563
	1075	-0.674315		1083	-0.385576			312	-0.673087	-0.612492
	1081.67	-0.633145		1087	-0.27037			313	-0.697628	-0.633009
	1082	-0.621788		1089.67	-0.483612			314	-0.720656	-0.650595
	1083	-0.632103		1091.33	-0.82828			315	-0.741603	-0.66488
	1087	-0.958527		1091.33	-0.801061			316	-0.760003	-0.675608
	1089.67	-1.00788		1091.67	-1.01869			317	-0.775517	-0.682767
	1091.33	-1.17162		1092	-0.42792			318	-0.787986	-0.686658
	1091.33	-0.735991		1096.67	-0.518874			319	-0.797508	-0.687908
	1091.67	-0.929846		1098.67	-0.417774			320	-0.804377	-0.687419
	1092	-0.470943		1106.33	-1.54622			321	-0.809091	-0.686329
	1096.67	-1.22867		1106.67	-1.40657			322	-0.812299	-0.68592
	1098.67	-0.674155		1109.67	-0.260239			323	-0.81477	-0.687489
	1106.33	-1.23467		1110	-0.570751			324	-0.817264	-0.692205
	1106.67	-1.16161		1114.67	-0.541752			325	-0.820472	-0.700982
	1109.67	-0.35812		1115	-1.06221			326	-0.824951	-0.714382
	1110	-0.466075		1117	-0.436081			327	-0.831075	-0.732566
	1114.67	-0.478085		1117.33	-0.84239			328	-0.839015	-0.755312
	1115	-1.23088		1121.67	-1.24797			329	-0.848745	-0.782061
	1117	-0.68845		1125.33	-0.949158			330	-0.860089	-0.812046
	1117.33	-1.37628		1125.67	-0.836426			331	-0.872748	-0.844367
	1121.67	-1.84077		1126	-1.59474			332	-0.886363	-0.878116
	1125.33	-1.8453		1128.33	-1.10425			333	-0.900576	-0.91248
	1125.67	-1.15311		1131.33	-2.57209			334	-0.915056	-0.946784
	1126	-1.91257		1132.33	-0.827868			335	-0.92947	-0.980437
	1128.33	-2.29202		1132.67	-1.3942			336	-0.943534	-1.01306
	1131.33	-1.8178		1133.67	-0.762053			337	-0.957068	-1.04438
	1132.33	-1.78188		1135.33	-2.0036			338	-0.969905	-1.07425
	1132.67	-1.73057		1138	-0.628433			339	-0.981889	-1.10255
	1133.67	-1.52154		1144.33	-1.62069			340	-0.992953	-1.12921
	1135.33	-1.14429		1146.67	-1.11298			341	-1.00296	-1.15408
	1138	-0.932779		1152.33	-1.30865			342	-1.01184	-1.17699
	1144.33	-1.37554		1152.33	-0.750074			343	-1.01952	-1.19766
	1146.67	-0.745728		1154	-1.20934			344	-1.02587	-1.21556
	1152.33	-1.46418		1157.33	-1.81304			345	-1.03072	-1.22992
	1152.33	-0.509374		1164	-0.559807			346	-1.03395	-1.23971
	1154	-1.21485		1173.67	-0.835427			347	-1.03534	-1.24344
	1157.33	-1.86876		1176.67	-0.608487			348	-1.03473	-1.23943
	1164	-0.491752		1177.67	-1.22156			349	-1.03202	-1.22587
	1173.67	-0.965603		1179.33	-0.881961			350	-1.0272	-1.2011
	1176.67	-0.750158		1179.67	-0.776365			351	-1.02052	-1.16436
	1177.67	-1.11827		1200.33	-1.55605			352	-1.01234	-1.11617
	1179.33	-0.99026		1200.67	-1.66177			353	-1.00321	-1.05881
	1179.67	-1.12266		1201	-1.31879			354	-0.993653	-0.996055
	1200.33	-1.12082		1201.33	-1.42231			355	-0.983985	-0.932277
	1200.67	-2.0259		1203.33	-0.519496			356	-0.974243	-0.871444
	1201	-1.22183		1204.67	-0.980976			357	-0.96415	-0.816235
	1201.33	-1.0237		1205.33	-0.958938			358	-0.953186	-0.767739
	1203.33	-0.470501		1207.33	-1.21756			359	-0.940752	-0.725773
	1204.67	-0.623488		1207.33	-0.912563			360	-0.926264	-0.689411
	1205.33	-0.954314		1211.33	-1.60712			361	-0.909262	-0.657389
	1207.33	-1.39298		1211.67	-1.31134			362	-0.889484	-0.628522
	1207.33	-0.494019		1211.67	-1.44488			363	-0.866821	-0.601767
	1211.33	-2.03667		1212	-1.31102			364	-0.841371	-0.576386
	1211.67	-2.27972		1212.67	-1.65468			365	-0.813394	-0.551905
	1211.67	-2.1326		1216.33	-1.47361			366	-0.783306	-0.528077
	1212	-1.3641		1225.67	-0.822789			367	-0.751631	-0.504859
	1212.67	-1.32237		1230.33	-0.40812			368	-0.718947	-0.482289
	1216.33	-0.98183		1237.33	-1.01542			369	-0.685952	-0.460524
	1221	-1.72139		1239.33	-1.37066			370	-0.653259	-0.439741
	1223.67	-1.83061		1241.33	-1.69931			371	-0.621496	-0.420163
	1225.67	-1.15407		1244	-0.795398			372	-0.591243	-0.402013
	1230.33	-1.30085		1245.33	-0.868345			373	-0.562951	-0.385416
	1237.33	-0.927135		1248.67	-0.556591			374	-0.537053	-0.370567
	1239.33	-2.17873		1249.67	-0.40317			375	-0.513912	-0.357604
	1241.33	-1.65204		1250	-0.685636			376	-0.493843	-0.346667
	1244	-1.17722		1272.33	-0.385829			377	-0.477186	-0.338025
	1245.33	-0.330441		1280.33	-0.108028			378	-0.464239	-0.331882
	1248.67	-1.1977		1284	-0.190559			379	-0.455329	-0.328497
	1249.67	-0.584551		1286.33	0.0940615			380	-0.450793	-0.328178
	1250	-1.14038		1287.33	-0.390666			381	-0.450924	-0.331237
	1272.33	-0.775735		1292.33	0.0379032			382	-0.455955	-0.337953
	1280.33	-0.201707		1293.67	-0.347788			383	-0.465937	-0.348482
	1284	-0.334975		1297	-0.13058			384	-0.480627	-0.362758
	1286.33	-0.389917		1299	0.00364904			385	-0.499374	-0.380385
	1287.33	-0.531922		1299.33	-0.154439			386	-0.521048	-0.400563
	1292.33	-0.0586473		1305.33	-0.529715			387	-0.544079	-0.422093
	1293.67	-0.682839		1307.33	-0.0630136			388	-0.566625	-0.443498
	1297	-0.337916		1328.67	-0.0631947			389	-0.586854	-0.463238
	1299	-0.218091		1329	-0.119539			390	-0.603251	-0.479965
	1299.33	-0.28049		1330.33	-0.278004			391	-0.614899	-0.492765
	1305.33	-0.534077		1332	-0.177184			392	-0.6215	-0.501211
	1307.33	0.0354016		1337.33	-0.201495			393	-0.623358	-0.505375
	1328.67	-0.370655		1338.67	-0.107148			394	-0.621209	-0.505698
	1329	-0.298387		1339.67	-0.182373			395	-0.615951	-0.502787
	1330.33	-0.426924		1346.33	-0.111334			396	-0.6087	-0.497467
	1332	-0.0649779		1347.33	-0.116836			397	-0.60045	-0.490491
	1337.33	-0.158493		1353.33	-0.25937			398	-0.591956	-0.482475
	1338.67	-0.252147		1355	-0.16309			399	-0.583935	-0.47397
	1339.67	-0.215342		1356.67	-0.223894			400	-0.576837	-0.465392
	1346.33	-0.270328		1357	-0.223857			401	-0.570991	-0.457071
	1347.33	-0.221534		1357.33	-0.264792			402	-0.566568	-0.449218
	1353.33	-0.429881		1359	-0.221373			403	-0.563619	-0.441947
	1355	-0.393632		1362.33	-0.196179			404	-0.562067	-0.435285
	1356.67	-0.400173		1366.67	-0.202233			405	-0.561756	-0.4292
	1357	-0.624416		1371.33	-0.198288			406	-0.562443	-0.423609
	1357.33	-0.455216		1371.33	-0.223845			407	-0.563821	-0.418367
	1359	-0.560449		1373	-0.318352			408	-0.565511	-0.413297
	1362.33	-0.416238		1373.33	-0.151075			409	-0.567084	-0.408169
	1366.67	-0.582353		1373.67	-0.181899			410	-0.56805	-0.402745
	1371.33	-0.49819		1379.33	-0.168543			411	-0.567883	-0.396793
	1371.33	-0.399341		1382.33	-0.112238			412	-0.566039	-0.390115
	1373	-0.429891		1387.67	-0.366953			413	-0.562102	-0.382646
	1373.33	-0.326999		1388	-0.333726			414	-0.555814	-0.374479
	1373.67	-0.267382		1389.33	-0.293315			415	-0.547257	-0.365954
	1379.33	-0.386795		1390.33	-0.118069			416	-0.536962	-0.357674
	1382.33	-0.286773		1392.33	-0.0366756			417	-0.52588	-0.350447
	1387.67	-0.398733		1392.67	-0.163532			418	-0.515314	-0.345077
	1388	-0.484868		1393	-0.111619			419	-0.506487	-0.342198
	1389.33	-0.399899		1398.33	-0.172969			420	-0.500332	-0.342089
	1390.33	-0.46605		1401	-0.136762			421	-0.497188	-0.344614
	1392.33	-0.336617		1401.33	-0.120998			422	-0.497145	-0.349495
	1392.67	-0.441516		1402.67	-0.0940663			423	-0.499685	-0.356117
	1393	-0.404932		1407.33	-0.226758			424	-0.504434	-0.36411
	1398.33	-0.316091		1411.33	-0.154924			425	-0.510651	-0.372873
	1401	-0.291525		1412.33	-0.091284			426	-0.517748	-0.381979
	1401.33	-0.386392		1415.33	-0.151833			427	-0.525187	-0.391065
	1402.67	-0.301531		1416.33	0.0403638			428	-0.532467	-0.3998
	1407.33	-0.251575		1420.67	-0.0211321			429	-0.539152	-0.407909
	1411.33	-0.538726		1421	-0.0645071			430	-0.544734	-0.41507
	1412.33	-0.263834		1422.67	-0.0730369			431	-0.548817	-0.420999
	1415.33	-0.264712		1429.33	-0.0230235			432	-0.550908	-0.425399
	1416.33	-0.202374		1429.67	-0.0621617			433	-0.550594	-0.427975
	1420.67	-0.294284		1429.67	-0.0582027			434	-0.547488	-0.428461
	1421	-0.177294		1431.67	0.00782484			435	-0.541157	-0.426572
	1422.67	-0.255089		1433.67	-0.0934246			436	-0.531381	-0.422139
	1429.33	-0.171849		1433.67	-0.21906			437	-0.518132	-0.415122
	1429.67	-0.186881		1434.67	-0.0930945			438	-0.501491	-0.405548
	1429.67	-0.239349		1435	-0.153128			439	-0.481803	-0.393599
	1431.67	0.0259137		1435.33	-0.127327			440	-0.459609	-0.379599
	1433.67	-0.292051		1435.67	-0.0190422			441	-0.435661	-0.363996
	1433.67	-0.339684		1440.67	-0.064532			442	-0.410861	-0.347334
	1434.67	-0.465141		1442.33	-0.138164			443	-0.386168	-0.330205
	1435	-0.334745		1442.67	-0.180461			444	-0.362566	-0.313215
	1435.33	-0.259903		1443	0.0491308			445	-0.340983	-0.296941
	1435.67	-0.142274		1444.33	-0.122324			446	-0.32225	-0.281904
	1440.67	-0.178092		1444.67	-0.116112			447	-0.30707	-0.268551
	1442.33	-0.201531		1446	-0.277344			448	-0.295997	-0.257243
	1442.67	-0.181819		1448.67	-0.0358829			449	-0.289431	-0.248257
	1443	-0.204381		1450.67	-0.0364919			450	-0.287614	-0.241787
	1444.33	-0.34558		1451.33	-0.00776468			451	-0.290615	-0.237928
	1444.67	-0.478258		1452.67	-0.0721889			452	-0.298321	-0.236688
	1446	-0.360752		1453.33	0.0635013			453	-0.310414	-0.237972
	1448.67	-0.190569		1458.33	-0.0811251			454	-0.326387	-0.241591
	1450.67	-0.305372		1459.67	0.000541989			455	-0.345536	-0.247252
	1451.33	-0.333074		1463.67	-0.0320026			456	-0.367015	-0.254591
	1452.67	-0.200747		1464	-0.0402539			457	-0.389797	-0.263126
	1453.33	-0.0605548		1464.33	-0.0371308			458	-0.412871	-0.272385
	1458.33	-0.313546		1464.33	-0.091315			459	-0.435254	-0.281888
	1459.67	-0.277115		1466.33	-0.0317053			460	-0.456036	-0.291179
	1463.67	-0.206487		1467.33	-0.0367509			461	-0.474525	-0.299913
	1464	-0.239148		1471.33	-0.0566492			462	-0.490156	-0.307784
	1464.33	-0.103549		1475.33	-0.0829075			463	-0.502549	-0.314595
	1464.33	-0.297547		1476.67	-0.0757546			464	-0.511487	-0.32024
	1466.33	-0.304488		1477	-0.0578457			465	-0.516878	-0.324677
	1467.33	-0.25136		1477.33	-0.209614			466	-0.518721	-0.327923
	1471.33	-0.187817		1482.67	-0.21836			467	-0.517085	-0.33003
	1475.33	-0.354432		1484.33	-0.756916			468	-0.512072	-0.331038
	1476.67	-0.291404		1488.33	-0.0807215			469	-0.503968	-0.331075
	1477	-0.32296		1489.33	-0.0689874			470	-0.493125	-0.330219
	1477.33	-0.396661		1492	-0.104441			471	-0.480054	-0.328575
	1482.67	-0.432979		1496	-0.0771893			472	-0.465451	-0.326197
	1484.33	-0.546487		1496.33	-0.0488362			473	-0.450154	-0.323179
	1488.33	-0.349078		1496.67	-0.127994			474	-0.43496	-0.319579
	1489.33	-0.272571		1498.67	0.0454289			475	-0.42064	-0.315502
	1492	-0.260217		1500	-0.0608333			476	-0.40772	-0.311033
	1496	-0.176154		1502.67	-0.0713287			477	-0.396428	-0.306239
	1496.33	-0.181981		1503.67	-0.00189685			478	-0.386763	-0.301184
	1496.67	-0.240025		1511.33	-0.00620752			479	-0.378539	-0.295942
	1498.67	-0.0122019		1517.33	-0.0725722			480	-0.371481	-0.290566
	1500	-0.0702712		1517.67	-0.00955076			481	-0.365316	-0.285138
	1502.67	-0.0771861		1518	0.0377104			482	-0.35982	-0.279757
	1503.67	0.00225462		1518.33	-0.0189653			483	-0.354738	-0.274488
	1511.33	-0.16365		1518.67	-0.0780705			484	-0.349947	-0.269459
	1517.33	-0.314969		1523.67	-0.0860932			485	-0.345388	-0.264813
	1517.67	0.0487688		1529	-0.167605			486	-0.341045	-0.260707
	1518	-0.0878543		1529.33	-0.00986439			487	-0.336946	-0.257306
	1518.33	-0.0272249		1531.67	-0.0491449			488	-0.333155	-0.254781
	1518.67	-0.103421		1532.67	-0.0998821			489	-0.329763	-0.253293
	1523.67	-0.0173458		1535.33	-0.094854			490	-0.326869	-0.252971
	1526	-0.0924614		1537.67	-0.0950816			491	-0.324573	-0.253898
	1529	-0.23805		1539.33	0.0137727			492	-0.322939	-0.256082
	1529.33	-0.107843		1539.67	-0.0572897			493	-0.322045	-0.259452
	1531.67	-0.266497		1540	-0.118569			494	-0.321857	-0.263833
	1532.67	-0.207447		1540.33	-0.077781			495	-0.322336	-0.268974
	1535.33	-0.119903		1542	-0.145893			496	-0.323454	-0.274616
	1537.67	-0.252481		1544.33	-0.112984			497	-0.32503	-0.280372
	1539.33	-0.177431		1544.67	0.00645128			498	-0.326921	-0.285893
	1539.67	-0.182089		1546.67	-0.0991881			499	-0.329009	-0.290895
	1540	-0.169089		1551.33	-0.200172			500	-0.331176	-0.295137
	1540.33	-0.203574		1551.67	-0.0518463			501	-0.333334	-0.298446
	1542	-0.18737		1552.67	0.00916225			502	-0.335426	-0.300723
	1544.33	-0.342512		1552.67	-0.17703			503	-0.337428	-0.301941
	1544.67	-0.0621604		1553	-0.0244935			504	-0.339352	-0.302141
	1546.67	-0.116111		1553.33	-0.245253			505	-0.34127	-0.301452
	1551.33	-0.259311		1554	-0.0459322			506	-0.34325	-0.300037
	1551.67	-0.180661						507	-0.345357	-0.298111
	1552.67	-0.223068						508	-0.347751	-0.296004
	1552.67	-0.256289						509	-0.350604	-0.294118
	1553	-0.178928						510	-0.354137	-0.292959
	1553.33	-0.188789						511	-0.35863	-0.293151
	1554	-0.0502404						512	-0.364438	-0.29547
								513	-0.372004	-0.300824
								514	-0.381882	-0.310261
								515	-0.394775	-0.325025
								516	-0.411438	-0.346344
								517	-0.43276	-0.375446
								518	-0.459544	-0.413224
								519	-0.492494	-0.460081
								520	-0.531736	-0.515341
								521	-0.576868	-0.577259
								522	-0.626423	-0.642498
								523	-0.678106	-0.706718
								524	-0.728939	-0.765088
								525	-0.775654	-0.813094
								526	-0.815266	-0.847417
								527	-0.845517	-0.866457
								528	-0.865082	-0.870096
								529	-0.87367	-0.859848
								530	-0.871407	-0.837594
								531	-0.859435	-0.806116
								532	-0.839029	-0.768001
								533	-0.811304	-0.725366
								534	-0.777881	-0.680486
								535	-0.740416	-0.635296
								536	-0.700412	-0.591452
								537	-0.659448	-0.550566
								538	-0.619218	-0.51409
								539	-0.58132	-0.483354
								540	-0.547295	-0.459574
								541	-0.518599	-0.443835
								542	-0.496488	-0.436986
								543	-0.482008	-0.439628
								544	-0.475937	-0.451996
								545	-0.478626	-0.473868
								546	-0.489933	-0.504474
								547	-0.509255	-0.542514
								548	-0.535506	-0.586204
								549	-0.567251	-0.633449
								550	-0.602814	-0.68201
								551	-0.640476	-0.729736
								552	-0.678645	-0.774767
								553	-0.71598	-0.81567
								554	-0.751488	-0.851496
								555	-0.784513	-0.881761
								556	-0.814717	-0.906379
								557	-0.842017	-0.925555
								558	-0.866512	-0.939721
								559	-0.888408	-0.949409
								560	-0.90797	-0.955204
								561	-0.925468	-0.957711
								562	-0.941122	-0.957505
								563	-0.955127	-0.955145
								564	-0.967623	-0.951186
								565	-0.978615	-0.946123
								566	-0.98801	-0.940433
								567	-0.995625	-0.934596
								568	-1.00114	-0.929093
								569	-1.00404	-0.924253
								570	-1.00375	-0.920409
								571	-0.999607	-0.917784
								572	-0.990962	-0.916432
								573	-0.97725	-0.916172
								574	-0.958245	-0.916693
								575	-0.934082	-0.917502
								576	-0.905195	-0.917829
								577	-0.8727	-0.917241
								578	-0.837802	-0.915218
								579	-0.802108	-0.911732
								580	-0.767055	-0.906848
								581	-0.734121	-0.901136
								582	-0.704558	-0.895335
								583	-0.679437	-0.890318
								584	-0.659565	-0.887
								585	-0.645517	-0.886198
								586	-0.637567	-0.888529
								587	-0.63569	-0.894307
								588	-0.639553	-0.903418
								589	-0.648578	-0.915689
								590	-0.661883	-0.930372
								591	-0.678519	-0.946606
								592	-0.697386	-0.963267
								593	-0.717495	-0.979303
								594	-0.738005	-0.993678
								595	-0.758029	-1.0053
								596	-0.776899	-1.01323
								597	-0.794018	-1.01664
								598	-0.809048	-1.0148
								599	-0.821681	-1.00729
								600	-0.831768	-0.993878
								601	-0.839284	-0.97461
								602	-0.844349	-0.949908
								603	-0.847157	-0.92058
								604	-0.848028	-0.8878
								605	-0.847368	-0.85307
								606	-0.845637	-0.818105
								607	-0.84331	-0.784587
								608	-0.840911	-0.754107
								609	-0.838874	-0.727865
								610	-0.83758	-0.706645
								611	-0.837423	-0.690823
								612	-0.838609	-0.680391
								613	-0.84129	-0.675075
								614	-0.845633	-0.674383
								615	-0.851667	-0.677738
								616	-0.859381	-0.684507
								617	-0.868712	-0.694079
								618	-0.879526	-0.70585
								619	-0.891603	-0.719185
								620	-0.904731	-0.733535
								621	-0.918607	-0.748341
								622	-0.932995	-0.763104
								623	-0.947683	-0.77736
								624	-0.962479	-0.790715
								625	-0.977282	-0.802818
								626	-0.992168	-0.813487
								627	-1.00729	-0.822632
								628	-1.02293	-0.830298
								629	-1.03941	-0.836608
								630	-1.05721	-0.842007
								631	-1.07667	-0.846843
								632	-1.09807	-0.851586
								633	-1.12154	-0.856732
								634	-1.14704	-0.86279
								635	-1.17423	-0.870112
								636	-1.20259	-0.878956
								637	-1.23145	-0.889429
								638	-1.26005	-0.90147
								639	-1.28761	-0.914884
								640	-1.31348	-0.92937
								641	-1.3371	-0.944575
								642	-1.35806	-0.960092
								643	-1.37605	-0.975501
								644	-1.39098	-0.990446
								645	-1.40273	-1.00455
								646	-1.41129	-1.01746
								647	-1.41664	-1.02882
								648	-1.41873	-1.03828
								649	-1.41737	-1.0454
								650	-1.41245	-1.04982
								651	-1.40377	-1.05115
								652	-1.39106	-1.049
								653	-1.37401	-1.04296
								654	-1.35233	-1.03269
								655	-1.32589	-1.018
								656	-1.29469	-0.998827
								657	-1.25894	-0.975371
								658	-1.21927	-0.948091
								659	-1.17659	-0.917793
								660	-1.13213	-0.885398
								661	-1.08737	-0.852158
								662	-1.04403	-0.819477
								663	-1.00356	-0.788597
								664	-0.967268	-0.760646
								665	-0.936113	-0.736516
								666	-0.910646	-0.716831
								667	-0.891057	-0.701959
								668	-0.877233	-0.692063
								669	-0.868842	-0.687135
								670	-0.865405	-0.687039
								671	-0.866359	-0.691552
								672	-0.871079	-0.700337
								673	-0.879	-0.712992
								674	-0.889492	-0.72902
								675	-0.901883	-0.747856
								676	-0.915557	-0.768854
								677	-0.929936	-0.791347
								678	-0.944405	-0.814607
								679	-0.958423	-0.83795
								680	-0.971502	-0.860736
								681	-0.983207	-0.882373
								682	-0.993195	-0.902377
								683	-1.00116	-0.920358
								684	-1.0069	-0.93603
								685	-1.01025	-0.949194
								686	-1.01108	-0.959737
								687	-1.00933	-0.967619
								688	-1.0049	-0.97282
								689	-0.997715	-0.975351
								690	-0.987653	-0.975225
								691	-0.974516	-0.9724
								692	-0.95817	-0.96688
								693	-0.938324	-0.958545
								694	-0.914741	-0.94732
								695	-0.887085	-0.932976
								696	-0.85511	-0.91531
								697	-0.818676	-0.894108
								698	-0.77782	-0.869175
								699	-0.732849	-0.840396
								700	-0.684396	-0.807773
								701	-0.633469	-0.771501
								702	-0.581357	-0.731932
								703	-0.529522	-0.689589
								704	-0.479487	-0.645186
								705	-0.432599	-0.599438
								706	-0.389892	-0.553115
								707	-0.351972	-0.506996
								708	-0.319016	-0.461812
								709	-0.290837	-0.418221
								710	-0.266968	-0.376828
								711	-0.246723	-0.338022
								712	-0.229345	-0.302115
								713	-0.214153	-0.269343
								714	-0.200644	-0.239861
								715	-0.188109	-0.213373
								716	-0.176495	-0.189949
								717	-0.165324	-0.16911
								718	-0.154481	-0.150561
								719	-0.14393	-0.133965
								720	-0.13364	-0.119029
								721	-0.123713	-0.105586
								722	-0.114322	-0.0933919
								723	-0.105367	-0.0820798
								724	-0.0970027	-0.0714521
								725	-0.0893904	-0.0613287
								726	-0.0827304	-0.0515474
								727	-0.0772637	-0.0419719
								728	-0.0732616	-0.032509
								729	-0.0709917	-0.0231326
								730	-0.0706504	-0.0139102
								731	-0.0722731	-0.00501555
								732	-0.0755862	0.00340373
								733	-0.0802678	0.0108294
								734	-0.085638	0.017102
								735	-0.0910026	0.0221782
								736	-0.0958498	0.0260973
								737	-0.100053	0.0287219
								738	-0.103202	0.0305989
								739	-0.105504	0.031756
								740	-0.10711	0.0323141
								741	-0.108655	0.0321957
								742	-0.10976	0.0316096
								743	-0.111003	0.0303386
								744	-0.112785	0.0281097
								745	-0.115646	0.0244754
								746	-0.120251	0.0189282
								747	-0.127696	0.0104395
								748	-0.139529	-0.00241161
								749	-0.157801	-0.0214733
								750	-0.185236	-0.0491508
								751	-0.224988	-0.0881142
								752	-0.280007	-0.140623
								753	-0.351576	-0.207277
								754	-0.437895	-0.285623
								755	-0.532992	-0.369551
								756	-0.628161	-0.450811
								757	-0.71467	-0.521691
								758	-0.786771	-0.577617
								759	-0.842706	-0.617791
								760	-0.883755	-0.644072
								761	-0.912671	-0.659459
								762	-0.932543	-0.667111
								763	-0.945873	-0.66946
								764	-0.954589	-0.668355
								765	-0.960043	-0.66508
								766	-0.963125	-0.660481
								767	-0.96433	-0.65505
								768	-0.964089	-0.649183
								769	-0.962511	-0.643013
								770	-0.959632	-0.636587
								771	-0.955392	-0.629862
								772	-0.94962	-0.622692
								773	-0.942063	-0.614856
								774	-0.932424	-0.606006
								775	-0.920239	-0.595681
								776	-0.904853	-0.583269
								777	-0.885779	-0.568155
								778	-0.862388	-0.549628
								779	-0.83409	-0.527021
								780	-0.800656	-0.499988
								781	-0.762435	-0.468768
								782	-0.720625	-0.434447
								783	-0.677252	-0.398999
								784	-0.634728	-0.364909
								785	-0.595485	-0.33469
								786	-0.561191	-0.310136
								787	-0.532535	-0.292037
								788	-0.509266	-0.280186
								789	-0.490306	-0.273485
								790	-0.474732	-0.270843
								791	-0.461405	-0.271047
								792	-0.449612	-0.273156
								793	-0.438834	-0.276397
								794	-0.428841	-0.28026
								795	-0.419666	-0.284478
								796	-0.411523	-0.288944
								797	-0.404774	-0.293688
								798	-0.399868	-0.298816
								799	-0.397403	-0.304629
								800	-0.397919	-0.31134
								801	-0.401984	-0.319243
								802	-0.41005	-0.328613
								803	-0.422747	-0.339774
								804	-0.440302	-0.352927
								805	-0.46291	-0.368223
								806	-0.490574	-0.385728
								807	-0.523095	-0.405409
								808	-0.560028	-0.427065
								809	-0.600699	-0.450395
								810	-0.64421	-0.475009
								811	-0.689474	-0.500289
								812	-0.735286	-0.525647
								813	-0.780393	-0.550427
								814	-0.823574	-0.573991
								815	-0.863716	-0.595752
								816	-0.899835	-0.615195
								817	-0.931172	-0.631938
								818	-0.957137	-0.645675
								819	-0.977245	-0.656201
								820	-0.991125	-0.663377
								821	-0.998468	-0.667108
								822	-0.998913	-0.667323
								823	-0.992075	-0.663961
								824	-0.977631	-0.657068
								825	-0.955341	-0.646769
								826	-0.925252	-0.633372
								827	-0.887911	-0.61745
								828	-0.844591	-0.599902
								829	-0.797272	-0.581856
								830	-0.748679	-0.564733
								831	-0.701807	-0.549825
								832	-0.659396	-0.538162
								833	-0.623461	-0.530325
								834	-0.595067	-0.5264
								835	-0.574315	-0.526034
								836	-0.560646	-0.528627
								837	-0.553114	-0.533474
								838	-0.550519	-0.539839
								839	-0.551756	-0.54709
								840	-0.555812	-0.55467
								841	-0.561805	-0.562108
								842	-0.569015	-0.56909
								843	-0.576816	-0.57524
								844	-0.584794	-0.580297
								845	-0.592428	-0.584036
								846	-0.599398	-0.58626
								847	-0.605408	-0.586779
								848	-0.610191	-0.585401
								849	-0.613575	-0.581999
								850	-0.615441	-0.576489
								851	-0.61566	-0.568817
								852	-0.614319	-0.559032
								853	-0.611537	-0.547419
								854	-0.607657	-0.534547
								855	-0.603175	-0.521259
								856	-0.598776	-0.508734
								857	-0.595328	-0.498455
								858	-0.593822	-0.492062
								859	-0.595297	-0.491128
								860	-0.600729	-0.496893
								861	-0.610922	-0.510022
								862	-0.626502	-0.530632
								863	-0.647487	-0.557773
								864	-0.673726	-0.590278
								865	-0.704637	-0.626572
								866	-0.739344	-0.665016
								867	-0.776751	-0.704055
								868	-0.81565	-0.742342
								869	-0.85489	-0.778895
								870	-0.893393	-0.812933
								871	-0.930306	-0.84399
								872	-0.964909	-0.871931
								873	-0.996777	-0.896686
								874	-1.02568	-0.918418
								875	-1.05151	-0.937334
								876	-1.07434	-0.953809
								877	-1.09469	-0.968601
								878	-1.11272	-0.982066
								879	-1.12875	-0.994748
								880	-1.14316	-1.00717
								881	-1.15604	-1.01965
								882	-1.1672	-1.03216
								883	-1.17602	-1.04411
								884	-1.18129	-1.05427
								885	-1.18131	-1.06074
								886	-1.17406	-1.06114
								887	-1.15759	-1.05299
								888	-1.13055	-1.03431
								889	-1.09258	-1.00411
								890	-1.0444	-0.962638
								891	-0.987827	-0.911279
								892	-0.925228	-0.852429
								893	-0.859315	-0.788798
								894	-0.792713	-0.723138
								895	-0.72767	-0.657917
								896	-0.665924	-0.595115
								897	-0.608721	-0.536206
								898	-0.556908	-0.482203
								899	-0.510768	-0.433619
								900	-0.470433	-0.390693
								901	-0.435778	-0.353399
								902	-0.406507	-0.321563
								903	-0.382284	-0.294858
								904	-0.36279	-0.273045
								905	-0.347706	-0.255833
								906	-0.337009	-0.243083
								907	-0.330522	-0.234648
								908	-0.328365	-0.230586
								909	-0.330799	-0.23107
								910	-0.338171	-0.236337
								911	-0.350948	-0.246718
								912	-0.369387	-0.262326
								913	-0.393601	-0.283113
								914	-0.42314	-0.308531
								915	-0.456985	-0.337522
								916	-0.493538	-0.368544
								917	-0.53074	-0.399711
								918	-0.566506	-0.429184
								919	-0.599052	-0.45547
								920	-0.627181	-0.477646
								921	-0.650351	-0.495406
								922	-0.668607	-0.508926
								923	-0.682337	-0.518686
								924	-0.692254	-0.525434
								925	-0.698988	-0.529789
								926	-0.703198	-0.532375
								927	-0.705451	-0.53372
								928	-0.706244	-0.534253
								929	-0.705982	-0.534306
								930	-0.704988	-0.534135
								931	-0.703511	-0.533918
								932	-0.701765	-0.533796
								933	-0.699913	-0.533873
								934	-0.698096	-0.53421
								935	-0.696407	-0.534858
								936	-0.694913	-0.535862
								937	-0.69364	-0.537242
								938	-0.692531	-0.53898
								939	-0.691555	-0.541103
								940	-0.6906	-0.543609
								941	-0.689518	-0.546489
								942	-0.688084	-0.549699
								943	-0.686072	-0.553209
								944	-0.683236	-0.556971
								945	-0.679332	-0.560922
								946	-0.674156	-0.564984
								947	-0.667604	-0.569099
								948	-0.659655	-0.573155
								949	-0.650477	-0.577096
								950	-0.6404	-0.580876
								951	-0.629906	-0.584483
								952	-0.619584	-0.587942
								953	-0.610051	-0.591315
								954	-0.60187	-0.594693
								955	-0.595491	-0.598189
								956	-0.591202	-0.601928
								957	-0.589108	-0.606006
								958	-0.589223	-0.610542
								959	-0.591399	-0.615601
								960	-0.59556	-0.621256
								961	-0.601453	-0.627573
								962	-0.608923	-0.634583
								963	-0.617805	-0.642245
								964	-0.627965	-0.650584
								965	-0.639276	-0.659547
								966	-0.651579	-0.669012
								967	-0.664651	-0.678702
								968	-0.678214	-0.688321
								969	-0.691846	-0.697328
								970	-0.704992	-0.705083
								971	-0.716952	-0.710799
								972	-0.726953	-0.713671
								973	-0.734182	-0.712904
								974	-0.738002	-0.708026
								975	-0.738204	-0.699041
								976	-0.734868	-0.686371
								977	-0.728479	-0.670863
								978	-0.719822	-0.653649
								979	-0.709818	-0.635937
								980	-0.69934	-0.618806
								981	-0.689104	-0.603119
								982	-0.679732	-0.589555
								983	-0.671503	-0.578469
								984	-0.664586	-0.570019
								985	-0.658983	-0.564207
								986	-0.654622	-0.560998
								987	-0.651297	-0.560152
								988	-0.648768	-0.5614
								989	-0.646736	-0.564436
								990	-0.644909	-0.568895
								991	-0.642921	-0.574313
								992	-0.640472	-0.580236
								993	-0.637199	-0.586124
								994	-0.632796	-0.591424
								995	-0.627044	-0.59561
								996	-0.61983	-0.598175
								997	-0.611172	-0.59871
								998	-0.601261	-0.596951
								999	-0.590503	-0.592838
								1000	-0.579561	-0.586553
								1001	-0.569194	-0.578524
								1002	-0.560392	-0.569415
								1003	-0.554212	-0.560068
								1004	-0.551665	-0.551432
								1005	-0.55364	-0.544438
								1006	-0.560815	-0.539894
								1007	-0.573609	-0.538401
								1008	-0.59212	-0.540287
								1009	-0.616107	-0.545679
								1010	-0.645132	-0.554359
								1011	-0.678529	-0.56594
								1012	-0.715521	-0.579877
								1013	-0.755255	-0.595525
								1014	-0.796854	-0.612193
								1015	-0.839438	-0.629172
								1016	-0.882145	-0.645762
								1017	-0.924129	-0.661283
								1018	-0.964603	-0.675111
								1019	-1.00274	-0.686642
								1020	-1.03781	-0.695358
								1021	-1.06898	-0.700725
								1022	-1.09555	-0.70239
								1023	-1.11689	-0.700154
								1024	-1.13246	-0.693937
								1025	-1.14188	-0.683916
								1026	-1.145	-0.670511
								1027	-1.14225	-0.65447
								1028	-1.13415	-0.636684
								1029	-1.12153	-0.618159
								1030	-1.1054	-0.599882
								1031	-1.08684	-0.582639
								1032	-1.06672	-0.566987
								1033	-1.04573	-0.553205
								1034	-1.02434	-0.541328
								1035	-1.00268	-0.531169
								1036	-0.980824	-0.522456
								1037	-0.958673	-0.514846
								1038	-0.936089	-0.507999
								1039	-0.912951	-0.501615
								1040	-0.889176	-0.495473
								1041	-0.864762	-0.489417
								1042	-0.83987	-0.483386
								1043	-0.8147	-0.477392
								1044	-0.789605	-0.471538
								1045	-0.764967	-0.465977
								1046	-0.741186	-0.460865
								1047	-0.718636	-0.456347
								1048	-0.697651	-0.452609
								1049	-0.67846	-0.449745
								1050	-0.661179	-0.447789
								1051	-0.645838	-0.446743
								1052	-0.632396	-0.446565
								1053	-0.620704	-0.447145
								1054	-0.610639	-0.448359
								1055	-0.602009	-0.450048
								1056	-0.594625	-0.452036
								1057	-0.588341	-0.454133
								1058	-0.583025	-0.456154
								1059	-0.578584	-0.457912
								1060	-0.574992	-0.459234
								1061	-0.572205	-0.459989
								1062	-0.570318	-0.460137
								1063	-0.569288	-0.459592
								1064	-0.569174	-0.458466
								1065	-0.570006	-0.456908
								1066	-0.57177	-0.455122
								1067	-0.574465	-0.453332
								1068	-0.577969	-0.451732
								1069	-0.582279	-0.450476
								1070	-0.587389	-0.44966
								1071	-0.593259	-0.449347
								1072	-0.599944	-0.449568
								1073	-0.607491	-0.450334
								1074	-0.615978	-0.451666
								1075	-0.625496	-0.453605
								1076	-0.636124	-0.456224
								1077	-0.64794	-0.459665
								1078	-0.660881	-0.463911
								1079	-0.674905	-0.469103
								1080	-0.689846	-0.475302
								1081	-0.705518	-0.482552
								1082	-0.721642	-0.490836
								1083	-0.737906	-0.500067
								1084	-0.753991	-0.510117
								1085	-0.769613	-0.520857
								1086	-0.784541	-0.532105
								1087	-0.798594	-0.543702
								1088	-0.811629	-0.555529
								1089	-0.823591	-0.567501
								1090	-0.834484	-0.579608
								1091	-0.844314	-0.591897
								1092	-0.853162	-0.604506
								1093	-0.861005	-0.617558
								1094	-0.867892	-0.631268
								1095	-0.873843	-0.64584
								1096	-0.878899	-0.661483
								1097	-0.882944	-0.678239
								1098	-0.885978	-0.696068
								1099	-0.888023	-0.71476
								1100	-0.889052	-0.733868
								1101	-0.88924	-0.752812
								1102	-0.888893	-0.77092
								1103	-0.888359	-0.787366
								1104	-0.888131	-0.801545
								1105	-0.888817	-0.813103
								1106	-0.891131	-0.822013
								1107	-0.89573	-0.828457
								1108	-0.903267	-0.832965
								1109	-0.914322	-0.836242
								1110	-0.929387	-0.839099
								1111	-0.948856	-0.842377
								1112	-0.973006	-0.846885
								1113	-1.00199	-0.853378
								1114	-1.03576	-0.862433
								1115	-1.0741	-0.874531
								1116	-1.11656	-0.889937
								1117	-1.16247	-0.908765
								1118	-1.21096	-0.930892
								1119	-1.26087	-0.955972
								1120	-1.31097	-0.9835
								1121	-1.35992	-1.01283
								1122	-1.40639	-1.04318
								1123	-1.4492	-1.07378
								1124	-1.4873	-1.10382
								1125	-1.51997	-1.13263
								1126	-1.54673	-1.15963
								1127	-1.56736	-1.1844
								1128	-1.58186	-1.20666
								1129	-1.59035	-1.22617
								1130	-1.59315	-1.24292
								1131	-1.59054	-1.25691
								1132	-1.58292	-1.26823
								1133	-1.57065	-1.27701
								1134	-1.55404	-1.28339
								1135	-1.53343	-1.28755
								1136	-1.50916	-1.28966
								1137	-1.48158	-1.2899
								1138	-1.45112	-1.28846
								1139	-1.41832	-1.28556
								1140	-1.3839	-1.28141
								1141	-1.34881	-1.27632
								1142	-1.31397	-1.27044
								1143	-1.28058	-1.26414
								1144	-1.24975	-1.2577
								1145	-1.22248	-1.25142
								1146	-1.19946	-1.24555
								1147	-1.18094	-1.24012
								1148	-1.167	-1.23532
								1149	-1.15724	-1.23105
								1150	-1.15106	-1.22715
								1151	-1.14771	-1.22352
								1152	-1.14636	-1.21984
								1153	-1.1461	-1.2158
								1154	-1.14617	-1.21099
								1155	-1.14574	-1.20499
								1156	-1.14407	-1.19731
								1157	-1.14046	-1.18746
								1158	-1.13442	-1.17491
								1159	-1.12543	-1.15922
								1160	-1.11323	-1.14005
								1161	-1.09784	-1.11724
								1162	-1.07951	-1.09094
								1163	-1.05893	-1.06173
								1164	-1.03719	-1.03068
								1165	-1.01572	-0.999178
								1166	-0.995925	-0.968736
								1167	-0.979014	-0.940942
								1168	-0.965846	-0.917038
								1169	-0.956728	-0.897629
								1170	-0.95148	-0.882805
								1171	-0.949685	-0.872348
								1172	-0.950461	-0.865465
								1173	-0.953129	-0.861444
								1174	-0.957049	-0.859616
								1175	-0.961725	-0.859428
								1176	-0.966837	-0.860446
								1177	-0.972174	-0.862445
								1178	-0.977636	-0.865292
								1179	-0.983214	-0.869052
								1180	-0.989023	-0.873953
								1181	-0.995272	-0.880433
								1182	-1.0025	-0.889261
								1183	-1.01069	-0.90117
								1184	-1.02037	-0.917201
								1185	-1.03195	-0.938531
								1186	-1.0457	-0.96608
								1187	-1.06154	-1.00004
								1188	-1.07885	-1.03927
								1189	-1.09656	-1.08129
								1190	-1.11332	-1.12258
								1191	-1.12789	-1.15949
								1192	-1.13957	-1.18954
								1193	-1.14835	-1.21185
								1194	-1.15487	-1.22694
								1195	-1.15982	-1.23613
								1196	-1.16403	-1.2409
								1197	-1.16822	-1.24276
								1198	-1.17297	-1.24286
								1199	-1.17873	-1.2421
								1200	-1.18581	-1.24112
								1201	-1.19445	-1.2404
								1202	-1.20478	-1.24028
								1203	-1.21689	-1.24099
								1204	-1.23076	-1.24265
								1205	-1.24633	-1.24534
								1206	-1.26347	-1.24903
								1207	-1.28197	-1.25366
								1208	-1.3016	-1.25913
								1209	-1.32203	-1.26522
								1210	-1.34294	-1.2717
								1211	-1.36393	-1.27825
								1212	-1.3846	-1.28445
								1213	-1.40454	-1.28986
								1214	-1.42336	-1.2939
								1215	-1.44066	-1.29595
								1216	-1.45606	-1.29526
								1217	-1.4693	-1.29105
								1218	-1.48008	-1.28248
								1219	-1.48819	-1.2687
								1220	-1.49348	-1.24904
								1221	-1.49597	-1.22327
								1222	-1.49567	-1.19157
								1223	-1.49273	-1.15492
								1224	-1.48736	-1.11513
								1225	-1.47984	-1.07476
								1226	-1.4705	-1.03679
								1227	-1.45967	-1.00409
								1228	-1.44768	-0.978825
								1229	-1.43482	-0.962077
								1230	-1.42129	-0.953723
								1231	-1.40723	-0.952599
								1232	-1.39265	-0.956835
								1233	-1.37754	-0.964496
								1234	-1.36179	-0.97347
								1235	-1.34527	-0.98197
								1236	-1.3279	-0.988625
								1237	-1.3096	-0.992521
								1238	-1.29041	-0.993109
								1239	-1.27041	-0.990175
								1240	-1.24972	-0.983768
								1241	-1.22855	-0.974116
								1242	-1.2071	-0.961562
								1243	-1.18552	-0.946501
								1244	-1.16428	-0.929515
								1245	-1.14346	-0.911047
								1246	-1.12326	-0.891503
								1247	-1.10388	-0.871291
								1248	-1.08546	-0.850781
								1249	-1.06811	-0.830302
								1250	-1.05189	-0.810063
								1251	-1.03679	-0.790225
								1252	-1.02282	-0.770936
								1253	-1.00993	-0.752202
								1254	-0.9979	-0.733924
								1255	-0.986471	-0.715955
								1256	-0.975423	-0.697975
								1257	-0.964106	-0.67944
								1258	-0.951905	-0.659791
								1259	-0.937897	-0.638147
								1260	-0.920903	-0.613507
								1261	-0.899656	-0.584969
								1262	-0.873086	-0.551998
								1263	-0.840846	-0.514917
								1264	-0.803833	-0.47539
								1265	-0.763929	-0.435819
								1266	-0.723541	-0.398645
								1267	-0.684715	-0.365522
								1268	-0.648729	-0.337021
								1269	-0.615881	-0.312801
								1270	-0.585939	-0.292133
								1271	-0.55862	-0.274167
								1272	-0.533604	-0.258229
								1273	-0.510492	-0.243764
								1274	-0.489293	-0.230626
								1275	-0.469859	-0.218511
								1276	-0.452354	-0.207455
								1277	-0.436782	-0.197423
								1278	-0.423138	-0.188474
								1279	-0.411455	-0.180587
								1280	-0.401579	-0.173726
								1281	-0.393436	-0.167879
								1282	-0.386843	-0.163021
								1283	-0.381538	-0.159039
								1284	-0.377264	-0.155837
								1285	-0.373777	-0.153322
								1286	-0.370839	-0.151407
								1287	-0.368234	-0.150012
								1288	-0.365771	-0.14907
								1289	-0.363294	-0.148529
								1290	-0.360678	-0.148357
								1291	-0.357835	-0.148537
								1292	-0.354708	-0.149067
								1293	-0.351268	-0.149958
								1294	-0.347509	-0.151227
								1295	-0.343439	-0.152897
								1296	-0.339081	-0.154986
								1297	-0.33446	-0.157509
								1298	-0.329603	-0.160467
								1299	-0.32454	-0.163841
								1300	-0.319293	-0.167614
								1301	-0.313886	-0.17174
								1302	-0.308322	-0.176149
								1303	-0.30262	-0.180761
								1304	-0.29681	-0.185484
								1305	-0.290932	-0.190217
								1306	-0.284999	-0.194832
								1307	-0.279063	-0.199194
								1308	-0.273196	-0.203152
								1309	-0.267525	-0.206518
								1310	-0.262214	-0.209098
								1311	-0.257521	-0.210647
								1312	-0.253774	-0.21088
								1313	-0.251385	-0.209499
								1314	-0.250792	-0.206287
								1315	-0.252313	-0.201202
								1316	-0.25599	-0.194512
								1317	-0.261386	-0.186867
								1318	-0.267641	-0.17914
								1319	-0.273776	-0.172173
								1320	-0.278942	-0.166581
								1321	-0.282622	-0.162519
								1322	-0.284701	-0.159871
								1323	-0.28532	-0.158373
								1324	-0.284719	-0.15772
								1325	-0.28311	-0.15761
								1326	-0.280805	-0.157882
								1327	-0.277984	-0.158368
								1328	-0.274774	-0.15895
								1329	-0.271315	-0.159543
								1330	-0.267724	-0.160102
								1331	-0.264105	-0.160575
								1332	-0.260584	-0.160941
								1333	-0.257291	-0.161188
								1334	-0.254359	-0.161311
								1335	-0.251955	-0.161318
								1336	-0.250259	-0.161229
								1337	-0.249498	-0.161092
								1338	-0.249877	-0.160977
								1339	-0.25162	-0.160952
								1340	-0.25493	-0.16111
								1341	-0.260005	-0.161562
								1342	-0.266967	-0.162417
								1343	-0.275829	-0.163767
								1344	-0.28651	-0.165672
								1345	-0.298798	-0.168152
								1346	-0.312373	-0.17118
								1347	-0.326829	-0.174679
								1348	-0.341714	-0.178531
								1349	-0.356583	-0.182595
								1350	-0.371037	-0.186721
								1351	-0.384749	-0.190772
								1352	-0.397477	-0.194628
								1353	-0.409061	-0.198196
								1354	-0.419416	-0.201419
								1355	-0.428501	-0.204257
								1356	-0.436309	-0.206693
								1357	-0.442848	-0.208727
								1358	-0.448131	-0.21038
								1359	-0.452168	-0.211659
								1360	-0.454971	-0.212599
								1361	-0.456536	-0.21321
								1362	-0.456881	-0.213536
								1363	-0.456043	-0.213605
								1364	-0.454074	-0.213459
								1365	-0.451072	-0.213133
								1366	-0.447173	-0.212659
								1367	-0.442541	-0.212072
								1368	-0.437365	-0.211403
								1369	-0.431835	-0.21068
								1370	-0.426147	-0.209933
								1371	-0.42047	-0.209177
								1372	-0.41496	-0.208437
								1373	-0.409759	-0.207735
								1374	-0.404988	-0.207096
								1375	-0.400744	-0.206534
								1376	-0.397112	-0.206059
								1377	-0.394155	-0.205675
								1378	-0.391916	-0.205371
								1379	-0.390407	-0.205114
								1380	-0.389595	-0.204854
								1381	-0.389414	-0.204529
								1382	-0.38975	-0.204058
								1383	-0.390444	-0.203362
								1384	-0.391334	-0.202371
								1385	-0.392244	-0.201024
								1386	-0.39301	-0.199286
								1387	-0.393493	-0.197138
								1388	-0.393585	-0.194596
								1389	-0.393211	-0.191687
								1390	-0.392316	-0.188453
								1391	-0.390864	-0.184938
								1392	-0.388857	-0.181215
								1393	-0.3863	-0.177342
								1394	-0.383226	-0.173392
								1395	-0.379677	-0.16943
								1396	-0.375708	-0.165517
								1397	-0.37139	-0.161708
								1398	-0.366798	-0.158044
								1399	-0.362027	-0.154552
								1400	-0.357139	-0.151225
								1401	-0.352241	-0.148063
								1402	-0.347364	-0.145005
								1403	-0.342583	-0.142001
								1404	-0.337905	-0.138968
								1405	-0.333334	-0.135818
								1406	-0.32881	-0.132468
								1407	-0.324306	-0.128852
								1408	-0.319751	-0.124922
								1409	-0.315083	-0.120665
								1410	-0.310242	-0.1161
								1411	-0.305182	-0.111277
								1412	-0.299893	-0.106282
								1413	-0.294363	-0.101211
								1414	-0.288635	-0.0961738
								1415	-0.282767	-0.0912977
								1416	-0.276818	-0.0867025
								1417	-0.270888	-0.0824985
								1418	-0.265085	-0.078787
								1419	-0.259523	-0.0756418
								1420	-0.25435	-0.07316
								1421	-0.24968	-0.0713618
								1422	-0.245623	-0.0702612
								1423	-0.242259	-0.0698327
								1424	-0.23963	-0.0700185
								1425	-0.23778	-0.0707563
								1426	-0.236673	-0.0719502
								1427	-0.236261	-0.0735028
								1428	-0.236472	-0.0753182
								1429	-0.23722	-0.0773062
								1430	-0.238414	-0.0793855
								1431	-0.239965	-0.0814935
								1432	-0.241785	-0.0835684
								1433	-0.2438	-0.0855627
								1434	-0.245941	-0.08743
								1435	-0.248146	-0.0891318
								1436	-0.250361	-0.0906287
								1437	-0.252537	-0.0918793
								1438	-0.254625	-0.0928432
								1439	-0.25658	-0.093481
								1440	-0.25836	-0.093754
								1441	-0.259922	-0.093623
								1442	-0.261225	-0.0930556
								1443	-0.262234	-0.0920297
								1444	-0.262923	-0.0905327
								1445	-0.263264	-0.0885636
								1446	-0.263244	-0.0861367
								1447	-0.262859	-0.083285
								1448	-0.26212	-0.08006
								1449	-0.261046	-0.0765217
								1450	-0.259679	-0.0727581
								1451	-0.25807	-0.0688691
								1452	-0.256288	-0.0649679
								1453	-0.254416	-0.0611773
								1454	-0.25253	-0.0576181
								1455	-0.250729	-0.0544156
								1456	-0.249085	-0.0516458
								1457	-0.247683	-0.0493957
								1458	-0.246589	-0.047716
								1459	-0.245859	-0.0466329
								1460	-0.245537	-0.0461505
								1461	-0.245658	-0.0462596
								1462	-0.246253	-0.0469504
								1463	-0.247363	-0.0482146
								1464	-0.249006	-0.0500515
								1465	-0.251229	-0.052476
								1466	-0.254067	-0.05553
								1467	-0.257567	-0.0592608
								1468	-0.261748	-0.0637158
								1469	-0.266611	-0.0689463
								1470	-0.272154	-0.0750049
								1471	-0.278334	-0.0819155
								1472	-0.285074	-0.0896746
								1473	-0.292238	-0.0982337
								1474	-0.29967	-0.107496
								1475	-0.307165	-0.117313
								1476	-0.314479	-0.127469
								1477	-0.321351	-0.137692
								1478	-0.327482	-0.147667
								1479	-0.33257	-0.15703
								1480	-0.336318	-0.165398
								1481	-0.338432	-0.172377
								1482	-0.338675	-0.177622
								1483	-0.336868	-0.180838
								1484	-0.332916	-0.181838
								1485	-0.326803	-0.180544
								1486	-0.31863	-0.177023
								1487	-0.308611	-0.17148
								1488	-0.29701	-0.164213
								1489	-0.284194	-0.15563
								1490	-0.270552	-0.146165
								1491	-0.256444	-0.136231
								1492	-0.242207	-0.1262
								1493	-0.228131	-0.116388
								1494	-0.214437	-0.107028
								1495	-0.20131	-0.0982802
								1496	-0.188862	-0.0902221
								1497	-0.17717	-0.082885
								1498	-0.166278	-0.0762548
								1499	-0.15621	-0.0702857
								1500	-0.146974	-0.0649122
								1501	-0.138575	-0.0600664
								1502	-0.131027	-0.0556796
								1503	-0.12434	-0.0516967
								1504	-0.118528	-0.0480721
								1505	-0.113607	-0.0447864
								1506	-0.109576	-0.0418403
								1507	-0.106417	-0.0392529
								1508	-0.104079	-0.0370614
								1509	-0.102487	-0.0353057
								1510	-0.101536	-0.0340292
								1511	-0.101077	-0.0332441
								1512	-0.100994	-0.0329504
								1513	-0.101194	-0.0331289
								1514	-0.101611	-0.0337416
								1515	-0.102253	-0.0347576
								1516	-0.103118	-0.0361372
								1517	-0.104272	-0.0378698
								1518	-0.105766	-0.0398994
								1519	-0.10767	-0.0422022
								1520	-0.110056	-0.0447512
								1521	-0.112987	-0.047517
								1522	-0.116501	-0.0504592
								1523	-0.120597	-0.0535201
								1524	-0.125238	-0.0566377
								1525	-0.130357	-0.0597295
								1526	-0.135847	-0.0627187
								1527	-0.141569	-0.0655286
								1528	-0.147364	-0.0680934
								1529	-0.153075	-0.070371
								1530	-0.158544	-0.0723408
								1531	-0.163634	-0.0739988
								1532	-0.168248	-0.075373
								1533	-0.172322	-0.0765033
								1534	-0.175832	-0.0774394
								1535	-0.178779	-0.0782357
								1536	-0.181186	-0.0789412
								1537	-0.183106	-0.0796066
								1538	-0.184595	-0.0802737
								1539	-0.185714	-0.0809767
								1540	-0.186524	-0.0817417
								1541	-0.187084	-0.082586
								1542	-0.187445	-0.0835193
								1543	-0.187652	-0.0845421
								1544	-0.187743	-0.0856461
								1545	-0.187749	-0.0868192
								1546	-0.187692	-0.0880422
								1547	-0.18759	-0.0892923
								1548	-0.187454	-0.0905451
								1549	-0.187298	-0.09178
								1550	-0.187115	-0.0929666
								1551	-0.186905	-0.0940875
								1552	-0.186675	-0.0951306
								1553	-0.186421	-0.0960853
								1554	-0.186144	-0.0969454

## Sheet: Data S8
Supplementary Data S8: CRISPR gene tiling scan of MCRS1
Each sgRNA	pep.pos	HepG2_NCS		pep.pos	U87_NCS		Smoothened model	pep.pos	HepG2_NCS	U87_NCS
	1.66667	-0.0466944		1.66667	-0.179508			2	-0.0559097	-0.17206
	4.66667	-0.102382		4.66667	-0.335777			3	-0.063276	-0.159497
	5	-0.0509242		5	0.119533			4	-0.0710253	-0.137831
	12.3333	-0.215584		12.3333	-0.349258			5	-0.0743597	-0.116305
	13.3333	-0.384447		13.3333	-0.450534			6	-0.0745208	-0.0980875
	13.6667	-0.466714		13.6667	-0.613596			7	-0.0738178	-0.082798
	14.6667	-0.498701		14.6667	-0.168972			8	-0.081128	-0.0832373
	20.3333	-0.169172		20.3333	-0.418059			9	-0.160074	-0.205789
	21.3333	-0.403318		21.3333	-0.560124			10	-0.269081	-0.371069
	21.6667	-0.540956		21.6667	-0.919454			11	-0.308812	-0.407967
	23.3333	-0.0735114		23.3333	-0.26901			12	-0.339062	-0.418825
	26.3333	-0.281778		26.3333	-0.376264			13	-0.370299	-0.420378
	27.6667	-0.195656		27.6667	-0.497882			14	-0.400461	-0.409984
	28	-0.36756		28	-0.776012			15	-0.426813	-0.386852
	35.3333	-0.513041		35.3333	-1.06054			16	-0.445652	-0.35539
	35.3333	-0.313875		35.3333	-0.534173			17	-0.435578	-0.339082
	36.3333	-0.444327		36.3333	-0.681			18	-0.349698	-0.416415
	37.3333	0.0244947		37.3333	0.0103275			19	-0.301356	-0.518854
	37.3333	0.0167008		37.3333	-0.0491293			20	-0.317638	-0.564645
	37.6667	-0.178788		37.6667	-0.390505			21	-0.335675	-0.5871
	37.6667	-0.136286		37.6667	-0.198012			22	-0.334426	-0.584932
	39.3333	-0.437224		39.3333	-0.776516			23	-0.304867	-0.547139
	42.3333	-0.475145		42.3333	-0.736803			24	-0.257176	-0.480314
	43	-0.607275		43	-0.658411			25	-0.233096	-0.436956
	43.6667	-0.483174		43.6667	-0.620032			26	-0.250004	-0.464155
	44	-0.61605		44	-0.786725			27	-0.269309	-0.518282
	48	-0.104497		48	-0.589563			28	-0.278962	-0.563946
	49.3333	-0.763711		49.3333	-0.854533			29	-0.285087	-0.598828
	52	-0.547584		52	-0.481121			30	-0.291263	-0.626061
	59.3333	-0.471267		59.3333	-0.492045			31	-0.305719	-0.65645
	60.3333	-0.488772		60.3333	-0.490812			32	-0.358396	-0.716966
	64.3333	-0.427307		64.3333	-0.828566			33	-0.385722	-0.730175
	66.6667	0.0306857		66.6667	-0.0242541			34	-0.364904	-0.682009
	70	-0.298746		70	-0.449926			35	-0.324758	-0.602973
	70.3333	-0.3143		70.3333	-0.590118			36	-0.272095	-0.503796
	72.3333	-0.387724		72.3333	-0.621208			37	-0.221596	-0.411526
	72.3333	-0.337266		72.3333	-0.573916			38	-0.192974	-0.35974
	72.6667	-0.246408		72.6667	-0.415853			39	-0.2031	-0.372366
	72.6667	-0.264819		72.6667	-0.378054			40	-0.271291	-0.463179
	73	-0.167507		73	-0.429597			41	-0.398889	-0.601817
	73.3333	-0.33349		73.3333	-0.434902			42	-0.499155	-0.68116
	75.6667	-0.24399		75.6667	-0.466468			43	-0.535136	-0.696243
	76	-0.326117		76	-0.495136			44	-0.54454	-0.697527
	76.3333	-0.346738		76.3333	-0.45898			45	-0.535436	-0.696886
	77.3333	-0.440856		77.3333	-0.614161			46	-0.478839	-0.689019
	79.6667	-0.533995		79.6667	-0.719299			47	-0.383791	-0.678028
	80	-0.597763		80	-0.868038			48	-0.37394	-0.688023
	82	-0.320746		82	-0.579834			49	-0.442757	-0.707076
	83.3333	-0.407029		83.3333	-0.651552			50	-0.521804	-0.703686
	83.6667	-0.378965		83.6667	-0.528233			51	-0.570653	-0.65491
	84	-0.37497		84	-0.504062			52	-0.57731	-0.580579
	90	-0.141083		90	-0.150307			53	-0.565454	-0.525115
	90.3333	-0.169752		90.3333	-0.394447			54	-0.555248	-0.498063
	91.3333	-0.299271		91.3333	-0.467389			55	-0.545001	-0.487707
	92.3333	-0.560393		92.3333	-0.660683			56	-0.508701	-0.487892
	94.3333	-0.015505		94.3333	-0.207276			57	-0.479271	-0.491173
	96.3333	-0.488335		96.3333	-0.733532			58	-0.476774	-0.491684
	96.6667	-0.61606		96.6667	-0.704206			59	-0.478011	-0.492062
	99.3333	-0.0388236		99.3333	-0.0940302			60	-0.479287	-0.49433
	101.333	-0.338554		101.333	-0.49824			61	-0.478587	-0.506498
	101.667	-0.258661		101.667	-0.640044			62	-0.468212	-0.555572
	102	-0.252397		102	-0.69203			63	-0.431684	-0.648858
	102.333	-0.136664		102.333	-0.333035			64	-0.368435	-0.670643
	105	-0.35708		105	-0.384044			65	-0.284336	-0.566788
	108	-0.701525		108	-0.910179			66	-0.186178	-0.400454
	108.333	-0.628838		108.333	-0.503819			67	-0.119095	-0.272553
	109.667	-0.210399		109.667	-0.453241			68	-0.143343	-0.286211
	110	-0.0250663		110	-0.074149			69	-0.230441	-0.404662
	111.333	-0.167046		111.333	-0.292106			70	-0.28484	-0.482248
	111.667	-1.20596		111.667	-1.57162			71	-0.297828	-0.49894
	111.667	-0.117912		111.667	-0.278278			72	-0.295583	-0.491821
	112	-0.162795		112	-0.0568369			73	-0.291005	-0.480636
	113.333	-0.49772		113.333	-0.876167			74	-0.289861	-0.473036
	113.667	-0.401549		113.667	-0.674231			75	-0.298187	-0.475118
	114	-0.386648		114	-0.625848			76	-0.319448	-0.491411
	117.333	-0.0322369		117.333	-0.0286455			77	-0.352641	-0.523712
	126	-0.429211		126	-0.607335			78	-0.402815	-0.581524
	128.333	-0.215359		128.333	-0.372308			79	-0.463399	-0.660554
	130.333	-0.362819		130.333	-0.479518			80	-0.494167	-0.711066
	130.333	-0.297842		130.333	-0.162027			81	-0.472438	-0.698037
	130.667	-0.406506		130.667	-0.839201			82	-0.425644	-0.645283
	133	-0.295485		133	-0.427361			83	-0.393508	-0.598286
	134.667	-0.790873		134.667	-1.09174			84	-0.382707	-0.572563
	138	-1.82961		138	-1.35542			85	-0.380564	-0.558571
	141.667	-0.210748		141.667	-0.500519			86	-0.373752	-0.540673
	142.667	-0.873108		142.667	-1.11484			87	-0.319478	-0.464211
	147.333	0.0179504		147.333	-0.0416299			88	-0.21826	-0.335697
	151.333	-0.448599		151.333	-0.927731			89	-0.199154	-0.315875
	153.667	-0.425267		153.667	-0.449671			90	-0.222725	-0.347013
	155.333	-0.688512		155.333	-0.956319			91	-0.259103	-0.390268
	156.333	-0.501291		156.333	-0.727477			92	-0.295279	-0.432154
	156.333	-0.385267		156.333	-0.814918			93	-0.309165	-0.453849
	156.667	-0.426235		156.667	-0.641546			94	-0.3009	-0.458841
	157.667	-0.517049		157.667	-0.715679			95	-0.324753	-0.494408
	158.667	-0.463178		158.667	-0.506903			96	-0.389186	-0.558973
	165.667	-1.34716		165.667	-1.28059			97	-0.426436	-0.585316
	167	-1.08705		167	-1.55322			98	-0.383425	-0.527995
	167.333	-1.02177		167.333	-1.3705			99	-0.280829	-0.432007
	168.333	-0.999359		168.333	-1.98818			100	-0.222477	-0.417631
	168.333	-0.347035		168.333	-0.83154			101	-0.224005	-0.467111
	168.667	-0.816036		168.667	-1.59815			102	-0.235276	-0.503641
	170.333	-0.361109		170.333	-1.71184			103	-0.244507	-0.509646
	172.667	-0.904537		172.667	-1.6003			104	-0.266598	-0.491357
	173	-1.06781		173	-2.46221			105	-0.327122	-0.476052
	178.333	-1.83069		178.333	-2.58886			106	-0.428645	-0.514638
	178.667	-0.974603		178.667	-1.08617			107	-0.500409	-0.571991
	183	-0.296806		183	-0.529968			108	-0.485255	-0.567373
	186.333	-0.344931		186.333	-0.691193			109	-0.419894	-0.520326
	188.333	-0.189386		188.333	-0.321372			110	-0.366073	-0.488966
	189.333	-0.315946		189.333	-0.630328			111	-0.357096	-0.502896
	191	-0.615017		191	-1.2425			112	-0.378496	-0.548083
	192.333	-0.769358		192.333	-1.11682			113	-0.400678	-0.597349
	196.333	-0.961674		196.333	-1.22156			114	-0.407855	-0.62989
	197.667	-0.474944		197.667	-0.693472			115	-0.387249	-0.616027
	198	-0.713189		198	-0.659025			116	-0.310413	-0.499206
	203.333	-0.906216		203.333	-1.70563			117	-0.181304	-0.283798
	204.333	-0.483708		204.333	-0.742398			118	-0.0847117	-0.118924
	204.667	-0.626467		204.667	-0.816793			119	-0.0467087	-0.0536414
	208.333	-0.026108		208.333	-0.130067			120	-0.0365447	-0.0358917
	208.667	-0.616098		208.667	-0.973957			121	-0.0511769	-0.056319
	209.333	-1.9468		209.333	-1.07939			122	-0.230453	-0.317774
	211.333	-0.504639		211.333	-0.432147			123	-0.407245	-0.576588
	218.333	-0.79894		218.333	-0.926487			124	-0.419658	-0.596508
	218.667	-1.23445		218.667	-1.07269			125	-0.408158	-0.583557
	220.333	-0.302718		220.333	-0.514416			126	-0.383702	-0.554636
	222	-0.477699		222	-0.741763			127	-0.34648	-0.507476
	224.333	-0.00261534		224.333	0.0794645			128	-0.315716	-0.462077
	225.667	-0.544972		225.667	-0.348893			129	-0.312613	-0.448305
	226.333	-0.356719		226.333	-0.573253			130	-0.326976	-0.462192
	227.333	-0.457678		227.333	-0.542666			131	-0.342869	-0.485978
	228.333	-0.312554		228.333	-0.443963			132	-0.364085	-0.520775
	230.333	-0.61762		230.333	-0.640294			133	-0.414637	-0.590874
	231.333	-0.452902		231.333	-0.951146			134	-0.51577	-0.712406
	232.667	-0.65607		232.667	-0.630366			135	-0.678194	-0.864642
	234.667	-0.0683125		234.667	0.024671			136	-0.955729	-1.03329
	239.667	-0.884019		239.667	-0.893484			137	-1.33889	-1.19385
	240	-0.449141		240	-0.688427			138	-1.58404	-1.26829
	242.333	-0.476066		242.333	-0.642384			139	-1.49788	-1.2024
	242.333	-0.526236		242.333	-0.556027			140	-1.08055	-1.00018
	244.667	-0.0465081		244.667	-0.0957858			141	-0.687043	-0.831166
	246.333	-0.677422		246.333	-0.979811			142	-0.565234	-0.801768
	246.667	-0.630621		246.667	-0.667877			143	-0.579368	-0.834537
	247.333	-0.426643		247.333	-0.227158			144	-0.597155	-0.842865
	248.333	-0.718468		248.333	-0.884061			145	-0.480184	-0.677542
	250.333	-0.510906		250.333	-0.581188			146	-0.196941	-0.312383
	251.333	-0.714331		251.333	-0.629773			147	-0.0367052	-0.114436
	251.667	-0.53039		251.667	-0.567291			148	-0.0249742	-0.117539
	253	-1.04975		253	-1.61465			149	-0.111872	-0.283442
	254.333	-0.759992		254.333	-1.09218			150	-0.279473	-0.58457
	254.667	-0.298228		254.667	-0.423166			151	-0.400843	-0.768127
	262.333	-0.66641		262.333	-0.010505			152	-0.444558	-0.768445
	263.667	-0.383951		263.667	-0.331212			153	-0.467885	-0.714602
	266.667	-0.372057		266.667	-0.282194			154	-0.490549	-0.702749
	267.667	-0.447286		267.667	-0.337556			155	-0.501154	-0.727809
	272	-0.350241		272	-0.380378			156	-0.496732	-0.740469
	272.667	-0.432785		272.667	-0.3356			157	-0.48697	-0.727375
	273	-0.477051		273	-0.555231			158	-0.479482	-0.696871
	273.333	-0.463844		273.333	-0.389721			159	-0.475939	-0.658204
	274	-0.368771		274	-0.457636			160	-0.475242	-0.619817
	274.333	-0.221148		274.333	-0.395808			161	-0.486295	-0.596967
	277.667	-0.401903		277.667	-0.524481			162	-0.644221	-0.71589
	283.333	-0.338222		283.333	-0.518152			163	-1.09512	-1.14765
	287.667	-0.86694		287.667	-0.311948			164	-1.21946	-1.33206
	293.667	-0.754391		293.667	-1.00156			165	-1.16172	-1.37378
	297.333	-0.63623		297.333	-0.941561			166	-1.07178	-1.40529
	299.333	-0.524883		299.333	-0.768878			167	-0.972524	-1.43402
	301.667	-0.827357		301.667	-0.807288			168	-0.876876	-1.46132
	301.667	-0.753476		301.667	-0.712989			169	-0.789334	-1.49628
	303.333	-1.16252		303.333	-1.93435			170	-0.717575	-1.5597
	303.667	-1.10677		303.667	-1.66874			171	-0.703043	-1.6794
	304	-0.609543		304	-0.848433			172	-0.781738	-1.83583
	304.333	-0.672322		304.333	-1.12764			173	-0.885312	-1.95699
	305.333	-0.996932		305.333	-1.22374			174	-0.956345	-2.02778
	308	-1.03085		308	-1.13251			175	-1.03795	-2.06468
	310.667	-0.908909		310.667	-1.40201			176	-1.23489	-2.03676
	312.667	-1.06756		312.667	-1.72652			177	-1.40041	-1.94843
	315	-1.88596		315	-2.16259			178	-1.41651	-1.87859
	317.333	-0.0102969		317.333	-0.186799			179	-1.38142	-1.81123
	319.333	-0.720318		319.333	-0.724812			180	-1.2882	-1.68539
	324	-0.586514		324	-0.892462			181	-1.01839	-1.36031
	325.333	-0.354739		325.333	-0.336489			182	-0.600168	-0.876052
	328.333	-0.495913		328.333	-0.554314			183	-0.369122	-0.618166
	332.667	-0.389461		332.667	-0.585116			184	-0.316742	-0.574177
	334.333	-0.957883		334.333	-0.930225			185	-0.313877	-0.594109
	334.667	-0.570812		334.667	-0.77974			186	-0.309552	-0.598968
	335	-0.211686		335	-0.401159			187	-0.296428	-0.572968
	337.333	-0.823847		337.333	-1.0664			188	-0.294157	-0.563532
	340	-0.427249		340	-0.474256			189	-0.326631	-0.621314
	344.333	-0.929231		344.333	-1.47117			190	-0.403936	-0.756293
	344.667	-0.974847		344.667	-1.26698			191	-0.510292	-0.922671
	348	-1.98546		348	-1.87083			192	-0.610522	-1.05078
	348.333	-0.422885		348.333	-0.67477			193	-0.687292	-1.11408
	351.333	-0.777229		351.333	-0.939008			194	-0.754144	-1.12275
	352.667	-1.17138		352.667	-1.04945			195	-0.79775	-1.06999
	353	-0.798488		353	-0.857903			196	-0.778691	-0.979035
	357.667	-1.13621		357.667	-1.35735			197	-0.732437	-0.892802
	360.333	-1.32227		360.333	-1.12528			198	-0.690829	-0.822062
	362	-1.1895		362	-1.31785			199	-0.66296	-0.774831
	362	-0.894241		362	-1.20129			200	-0.659083	-0.795754
	362.333	-0.711659		362.333	-0.98339			201	-0.703869	-1.02084
	362.667	-0.500952		362.667	-0.951247			202	-0.737098	-1.23322
	363.333	-1.08589		363.333	-1.6536			203	-0.712969	-1.20155
	363.667	-1.12137		363.667	-1.77118			204	-0.676163	-1.10524
	365.333	-1.19841		365.333	-1.12246			205	-0.638134	-0.999237
	365.667	-1.49246		365.667	-1.54528			206	-0.602906	-0.870268
	368.333	-0.753585		368.333	-0.713351			207	-0.611527	-0.735669
	370.333	-0.502223		370.333	-0.908575			208	-0.698116	-0.68631
	373.667	-0.989256		373.667	-1.52172			209	-0.805107	-0.701804
	374.333	-1.39117		378.333	-1.52902			210	-0.876766	-0.710648
	378.333	-1.27431		378.667	-1.58919			211	-0.873601	-0.678297
	378.667	-1.22995		379.333	-1.37247			212	-0.791791	-0.608286
	379.333	-0.852107		379.667	-1.43139			213	-0.685383	-0.537276
	379.667	-1.55917		381.333	-0.332624			214	-0.626292	-0.519502
	381.333	-0.4406		383	-0.120973			215	-0.754299	-0.716011
	383	-0.131828		384	-0.524357			216	-0.923811	-0.932664
	384	-1.74546		385.333	-1.31353			217	-0.940973	-0.95569
	385.333	-0.990773		387	-1.27875			218	-0.908924	-0.931258
	387	-1.51738		389.333	-1.22504			219	-0.837045	-0.881537
	389.333	-0.896379		389.667	-1.99497			220	-0.719592	-0.806038
	389.667	-1.55758		389.667	-0.708498			221	-0.576927	-0.714243
	389.667	-0.406363		391.333	-2.38617			222	-0.446851	-0.604934
	391.333	-1.96621		397.667	-0.435538			223	-0.345237	-0.456914
	397.667	-0.961358		405.333	-0.0158594			224	-0.294471	-0.327459
	405.333	-0.035926		405.667	-1.11361			225	-0.311328	-0.309274
	405.667	-0.709784		406.333	-1.43631			226	-0.355523	-0.3699
	406.333	-1.61528		408	-0.48602			227	-0.388438	-0.438742
	408	-0.605305		412	0.00240162			228	-0.408027	-0.493219
	412	-0.0541957		412.333	-0.0994029			229	-0.435055	-0.552458
	412.333	-0.0953048		413.667	-1.45618			230	-0.479102	-0.632008
	413.667	-0.899346		415	-1.40736			231	-0.516234	-0.695143
	415	-2.16839		416.333	-0.624586			232	-0.521962	-0.691189
	416.333	-0.357731		419	-1.87169			233	-0.48205	-0.597367
	419	-1.61581		419.667	-1.95849			234	-0.390396	-0.428254
	419.667	-1.2957		423	7.66965e-05			235	-0.279229	-0.252565
	423	-0.0788268		424.333	-1.28382			236	-0.222205	-0.169069
	424.333	-0.880882		427.667	-1.91384			237	-0.344224	-0.331581
	427.667	-1.16275		430.333	-1.19264			238	-0.574593	-0.644743
	430.333	-1.11873		431.333	-1.31559			239	-0.648207	-0.755988
	431.333	-1.75044		432.333	-1.14091			240	-0.630334	-0.747202
	432.333	-0.749614		434.333	-1.66212			241	-0.584237	-0.700488
	434.333	-1.34212		434.667	-0.0849945			242	-0.523585	-0.632934
	434.667	-0.15087		437.333	-1.74152			243	-0.455315	-0.555414
	437.333	-0.51472		443.667	-0.503398			244	-0.400684	-0.494071
	438.667	-1.74417		444.333	-0.997141			245	-0.408968	-0.498358
	443.667	-0.8893		446.667	-0.646342			246	-0.475018	-0.5564
	444.333	-0.427682		451	-0.196226			247	-0.538085	-0.60642
	446.667	-0.0431382		451.333	-0.173735			248	-0.575828	-0.632916
	451	-0.0713136		451.333	-0.178918			249	-0.595823	-0.648367
	451.333	-0.0528856		451.667	-0.521089			250	-0.611657	-0.668321
	451.333	-0.0681224		453.333	-0.0259844			251	-0.637838	-0.717633
	451.667	-0.348661		458.333	-0.1993			252	-0.673802	-0.806654
	453.333	0.105089		461.667	-0.150984			253	-0.697518	-0.90081
	458.333	-0.13652		462	-0.226628			254	-0.684745	-0.940203
	461.667	-0.104653						255	-0.640128	-0.909464
	462	-0.244969						256	-0.588314	-0.846351
								257	-0.544683	-0.782187
								258	-0.519463	-0.690179
								259	-0.565813	-0.355931
								260	-0.614968	-0.090915
								261	-0.600348	-0.0862755
								262	-0.570504	-0.119074
								263	-0.532665	-0.161111
								264	-0.488011	-0.209128
								265	-0.442121	-0.256969
								266	-0.412977	-0.290332
								267	-0.407746	-0.305426
								268	-0.412478	-0.314188
								269	-0.415772	-0.329384
								270	-0.411178	-0.36476
								271	-0.406089	-0.398261
								272	-0.40415	-0.41236
								273	-0.398791	-0.419227
								274	-0.387757	-0.424017
								275	-0.372969	-0.429536
								276	-0.362116	-0.44335
								277	-0.367815	-0.473339
								278	-0.384894	-0.503844
								279	-0.394963	-0.518331
								280	-0.390729	-0.522134
								281	-0.364595	-0.520636
								282	-0.3443	-0.518329
								283	-0.34378	-0.516295
								284	-0.363656	-0.508267
								285	-0.448002	-0.475337
								286	-0.637554	-0.40141
								287	-0.797178	-0.339156
								288	-0.851965	-0.318501
								289	-0.862841	-0.320865
								290	-0.855009	-0.382665
								291	-0.810607	-0.656812
								292	-0.765373	-0.930949
								293	-0.75342	-0.992674
								294	-0.745432	-0.995967
								295	-0.722938	-0.983848
								296	-0.677827	-0.954209
								297	-0.633476	-0.915248
								298	-0.611238	-0.875928
								299	-0.620299	-0.843034
								300	-0.676406	-0.849606
								301	-0.762783	-0.931941
								302	-0.835231	-1.06979
								303	-0.873698	-1.19729
								304	-0.884843	-1.26627
								305	-0.886113	-1.27588
								306	-0.897111	-1.2496
								307	-0.931829	-1.21131
								308	-0.973468	-1.19501
								309	-0.984321	-1.2384
								310	-0.973943	-1.33848
								311	-0.985213	-1.45965
								312	-1.04808	-1.5834
								313	-1.17558	-1.70967
								314	-1.32813	-1.79636
								315	-1.35489	-1.72138
								316	-1.12235	-1.39412
								317	-0.751178	-0.948799
								318	-0.510346	-0.648104
								319	-0.479155	-0.568578
								320	-0.54885	-0.60697
								321	-0.611824	-0.677116
								322	-0.602563	-0.741357
								323	-0.545594	-0.739855
								324	-0.50369	-0.683646
								325	-0.472389	-0.612537
								326	-0.449731	-0.546784
								327	-0.446774	-0.511383
								328	-0.463677	-0.517237
								329	-0.478883	-0.538662
								330	-0.478687	-0.562614
								331	-0.476939	-0.603818
								332	-0.502551	-0.649717
								333	-0.537933	-0.680524
								334	-0.561241	-0.698927
								335	-0.572879	-0.714463
								336	-0.589317	-0.745201
								337	-0.624237	-0.799285
								338	-0.64821	-0.825839
								339	-0.609093	-0.755199
								340	-0.538331	-0.645295
								341	-0.52618	-0.638422
								342	-0.655226	-0.870547
								343	-0.845515	-1.19616
								344	-0.938927	-1.33649
								345	-0.986955	-1.3644
								346	-1.05974	-1.36138
								347	-1.1492	-1.33592
								348	-1.17573	-1.28548
								349	-1.12145	-1.21184
								350	-1.02022	-1.10948
								351	-0.939198	-1.01266
								352	-0.921813	-0.966832
								353	-0.932953	-0.954424
								354	-0.946338	-0.957117
								355	-0.972042	-1.00133
								356	-1.04414	-1.14784
								357	-1.12137	-1.28271
								358	-1.15409	-1.29515
								359	-1.14814	-1.24681
								360	-1.09085	-1.20439
								361	-1.01348	-1.20449
								362	-0.963172	-1.23708
								363	-0.958266	-1.28698
								364	-1.00434	-1.34
								365	-1.09115	-1.36987
								366	-1.16475	-1.34045
								367	-1.13678	-1.2205
								368	-0.973347	-1.03157
								369	-0.778935	-0.891904
								370	-0.663694	-0.868641
								371	-0.665209	-0.942183
								372	-0.815669	-1.11302
								373	-1.01867	-1.32264
								374	-1.1409	-1.4539
								375	-1.19885	-1.50445
								376	-1.2269	-1.51454
								377	-1.22433	-1.49934
								378	-1.20214	-1.46555
								379	-1.16528	-1.4003
								380	-1.08981	-1.26761
								381	-0.953283	-1.02498
								382	-0.81175	-0.717634
								383	-0.805423	-0.540195
								384	-0.940013	-0.5922
								385	-1.09575	-0.786584
								386	-1.20038	-1.0124
								387	-1.22562	-1.18977
								388	-1.17339	-1.29707
								389	-1.1244	-1.37595
								390	-1.14807	-1.4726
								391	-1.24713	-1.6079
								392	-1.39832	-1.77881
								393	-1.56111	-1.94804
								394	-1.63228	-1.9393
								395	-1.33879	-1.22925
								396	-1.02546	-0.56538
								397	-0.967389	-0.447245
								398	-0.961818	-0.43643
								399	-0.961175	-0.435455
								400	-0.955598	-0.435401
								401	-0.875322	-0.444078
								402	-0.587155	-0.514795
								403	-0.515119	-0.604481
								404	-0.583527	-0.67794
								405	-0.668023	-0.747918
								406	-0.750482	-0.805036
								407	-0.810397	-0.828254
								408	-0.815862	-0.790364
								409	-0.715372	-0.6569
								410	-0.471715	-0.424707
								411	-0.294842	-0.298802
								412	-0.341476	-0.383761
								413	-0.533897	-0.584108
								414	-0.806827	-0.822869
								415	-1.04333	-1.00181
								416	-1.12677	-1.07799
								417	-1.1186	-1.17325
								418	-1.18452	-1.41525
								419	-1.29807	-1.6646
								420	-1.31141	-1.72774
								421	-1.13069	-1.50526
								422	-0.771336	-1.02198
								423	-0.53005	-0.698545
								424	-0.527219	-0.717458
								425	-0.646998	-0.926828
								426	-0.835147	-1.26088
								427	-1.02914	-1.58594
								428	-1.14568	-1.67501
								429	-1.20845	-1.54348
								430	-1.24673	-1.36967
								431	-1.24054	-1.26407
								432	-1.17076	-1.20223
								433	-1.04166	-1.13193
								434	-0.89543	-1.04881
								435	-0.785695	-1.00832
								436	-0.750622	-1.0821
								437	-0.833536	-1.28208
								438	-1.01372	-1.50041
								439	-1.20424	-1.6238
								440	-1.33519	-1.52752
								441	-1.25488	-1.01373
								442	-0.917049	-0.723703
								443	-0.712696	-0.709772
								444	-0.619676	-0.731671
								445	-0.516162	-0.744973
								446	-0.373789	-0.734481
								447	-0.224951	-0.688266
								448	-0.12508	-0.569344
								449	-0.100548	-0.380057
								450	-0.109326	-0.274782
								451	-0.112379	-0.249594
								452	-0.105073	-0.23839
								453	-0.0844697	-0.217978
								454	-0.0497024	-0.183103
								455	-0.0142859	-0.143286
								456	-0.0283241	-0.13578
								457	-0.0973013	-0.173241
								458	-0.13107	-0.193056
								459	-0.141358	-0.194442
								460	-0.151731	-0.190927
								461	-0.163282	-0.188552
								462	-0.171881	-0.189051

## Sheet: Data S9
Supplementary Data S9: CRISPR gene tiling scan of ACTR8
Each sgRNA	pep.pos	HepG2_NCS		pep.pos	U87_NCS		Smoothened model	pep.pos	HepG2_NCS	U87_NCS
	0.333333	-0.672117		0.333333	-0.340279			1	-0.417706	-0.456419
	1.33333	-0.618616		1.33333	-0.722506			2	-0.416534	-0.45875
	3.33333	-0.290997		3.33333	-0.30244			3	-0.416828	-0.462045
	3.66667	-0.274461		3.66667	-0.260781			4	-0.418758	-0.466494
	4.33333	-0.333442		4.33333	-0.518776			5	-0.422454	-0.472277
	4.66667	-0.23599		4.66667	-0.618873			6	-0.428012	-0.479571
	7.33333	-0.139995		7.33333	-0.387485			7	-0.435403	-0.488475
	9.66667	-0.761193		9.66667	-0.205239			8	-0.44449	-0.499038
	11.3333	-0.159749		11.3333	-0.449177			9	-0.455014	-0.511182
	13.6667	-0.299897		13.6667	-0.416229			10	-0.466541	-0.524714
	14.6667	-1.82568		14.6667	-1.75599			11	-0.478466	-0.539269
	17.3333	-0.097837		17.3333	-0.258136			12	-0.490047	-0.554328
	19.3333	-0.396788		19.3333	-0.488305			13	-0.500459	-0.569246
	22.6667	-0.586637		22.6667	-1.08173			14	-0.508807	-0.583222
	26	-0.252427		26	-0.284994			15	-0.514244	-0.595411
	30	-0.239366		30	-0.302004			16	-0.516002	-0.604911
	30.3333	-0.318584		30.3333	-0.394646			17	-0.513492	-0.610887
	32.3333	-0.249099		32.3333	-0.29619			18	-0.50635	-0.612583
	33	-0.222883		33	-0.345736			19	-0.494499	-0.609428
	33.3333	-0.103936		33.3333	-0.478664			20	-0.478216	-0.601152
	34.3333	-0.189003		34.3333	-0.273478			21	-0.458128	-0.587848
	37	-0.193556		37	-0.226976			22	-0.435182	-0.570015
	39.3333	-0.330421		39.3333	-0.317991			23	-0.410562	-0.548553
	41	-0.393671		41	-0.174761			24	-0.38554	-0.524652
	44.6667	-0.289138		44.6667	-0.276759			25	-0.361312	-0.499629
	57	-0.118451		57	-0.69404			26	-0.33885	-0.474728
	64.3333	-0.830362		64.3333	-0.816855			27	-0.318819	-0.450969
	69	-1.39869		69	-0.97002			28	-0.301586	-0.42904
	70.3333	-1.61479		70.3333	-1.11383			29	-0.28725	-0.409334
	73	-0.812926		73	-1.0261			30	-0.275702	-0.391948
	77.3333	-0.355021		77.3333	-0.436546			31	-0.266723	-0.376769
	77.6667	-0.00905383		77.6667	0.000156934			32	-0.260053	-0.363587
	80.6667	-0.196861		80.6667	-0.477773			33	-0.255426	-0.352116
	81	-0.156424		81	-0.340174			34	-0.252586	-0.342064
	86	-0.541072		86	-0.851944			35	-0.251295	-0.333172
	86.3333	-0.562764		86.3333	-0.580812			36	-0.251338	-0.325221
	86.3333	-0.578317		86.3333	-0.476359			37	-0.252526	-0.318047
	86.6667	-0.664577		86.6667	-0.334683			38	-0.254682	-0.31154
	89	-0.485568		89	-0.389951			39	-0.25763	-0.305709
	92	-0.384549		92	-0.50455			40	-0.261125	-0.30055
	92.3333	-0.573791		92.3333	-0.46393			41	-0.264948	-0.296182
	93.3333	-0.343246		93.3333	-0.308856			42	-0.268893	-0.292853
	93.6667	-0.655905		93.6667	-0.429707			43	-0.272787	-0.290969
	93.6667	-0.589141		93.6667	-0.664853			44	-0.276366	-0.29099
	98.3333	0.0846891		98.3333	-0.00596481			45	-0.279445	-0.293635
	101	0.0915195		101	0.0931549			46	-0.281735	-0.299715
	110.667	0.0287797		110.667	0.0666462			47	-0.283332	-0.31044
	111.333	-0.37841		111.333	-0.296145			48	-0.284526	-0.327119
	116	-0.491393		116	-0.466201			49	-0.285936	-0.350888
	124.333	-0.313294		124.333	-0.381048			50	-0.288888	-0.382695
	131	-0.30042		131	-0.385753			51	-0.295339	-0.422663
	133.333	-0.476856		133.333	-0.554344			52	-0.307632	-0.469511
	133.333	-0.516373		133.333	-0.333771			53	-0.328161	-0.520884
	133.667	-0.176755		133.667	-0.245164			54	-0.358638	-0.573528
	134	-0.236282		134	-0.057995			55	-0.39954	-0.624252
	139.333	-0.459817		139.333	-0.696003			56	-0.450037	-0.670661
	146	-0.106906		146	-0.396571			57	-0.508321	-0.711644
	150.667	-0.291805		150.667	-0.561585			58	-0.571647	-0.746706
	164	-0.186218		164	-1.28331			59	-0.637188	-0.776264
	172.333	-1.72344		175.333	-0.942795			60	-0.702016	-0.800775
	175.333	-1.07762		177	-0.958401			61	-0.763074	-0.820365
	177	-0.846477		182	-1.09059			62	-0.817926	-0.835394
	182	-0.601509		186.667	-0.416956			63	-0.864374	-0.84582
	186.667	-0.673236		193.667	-0.757404			64	-0.900721	-0.851509
	193.667	-0.875958		195.667	-0.0107443			65	-0.925669	-0.852192
	195.667	-0.0189243		195.667	-0.221815			66	-0.938628	-0.847758
	195.667	-0.102345		196	-0.19149			67	-0.939352	-0.838025
	196	0.108026		196	-0.229917			68	-0.928293	-0.823119
	196	-0.17586		196.333	-0.435389			69	-0.906317	-0.803282
	196.333	-0.240445		196.667	-0.487353			70	-0.874753	-0.779025
	196.667	-0.443562		197.667	-0.469739			71	-0.835293	-0.751044
	197.667	-0.307221		198	-1.12527			72	-0.789964	-0.720258
	198	-0.481553		203.333	-1.58491			73	-0.740978	-0.68772
	203.333	-1.97162		224	-0.0366473			74	-0.690864	-0.654761
	224	-0.139366		259.333	-1.58905			75	-0.641957	-0.622606
	259.333	-1.33825		259.667	-1.4112			76	-0.596419	-0.592425
	259.667	-1.37677		260	-1.5016			77	-0.556086	-0.565251
	260	-1.76482		260.333	-0.0960528			78	-0.52221	-0.541774
	260.333	-0.0453313		263.333	-1.24811			79	-0.495458	-0.522358
	263.333	-1.3242		264.667	-1.3441			80	-0.475884	-0.507017
	264.667	-1.1282		270.667	-0.938088			81	-0.462989	-0.495446
	270.667	-1.22135		272.333	-2.27442			82	-0.455846	-0.487092
	272.333	-1.243		272.667	-0.877522			83	-0.453249	-0.481246
	272.667	-1.80051		287.667	-0.509173			84	-0.453884	-0.477128
	287.667	-0.52711		293.333	-1.2927			85	-0.456405	-0.473977
	293.333	-0.976013		294.667	-1.42117			86	-0.459641	-0.471098
	294.667	-1.09196		295	-0.859435			87	-0.462588	-0.467924
	295	-1.47458		295.333	-0.820193			88	-0.464429	-0.463976
	295.333	-1.12785		299	-1.17886			89	-0.464553	-0.458893
	299	-1.4383		302	-1.27896			90	-0.462529	-0.452407
	302	-1.638		305.333	-0.547638			91	-0.458063	-0.444315
	305.333	-0.795945		307.667	-0.854777			92	-0.45099	-0.434486
	307.667	-0.827539		308.667	-1.58145			93	-0.441214	-0.422806
	308.667	-1.34485		323.667	-0.297635			94	-0.428698	-0.409186
	323.667	-0.345286		324	-1.21875			95	-0.413464	-0.393567
	324	-0.875979		328.667	-0.517391			96	-0.395559	-0.375897
	328.667	-0.897784		329	-0.557355			97	-0.375167	-0.356215
	329	-0.722357		346.667	-0.0898916			98	-0.352548	-0.334619
	346.667	-0.0789801		357	-0.364018			99	-0.328073	-0.31131
	354.333	-0.259498		359.333	-0.248459			100	-0.302308	-0.286634
	357	-0.421156		363.667	-0.203882			101	-0.276163	-0.261295
	359.333	-0.307642		371	-0.130121			102	-0.250763	-0.236171
	363.667	-0.404664		374	-0.0188356			103	-0.227524	-0.212476
	371	-0.212489		375.667	-0.364801			104	-0.207975	-0.191612
	374	-0.11042		379.667	-0.52914			105	-0.193521	-0.174997
	375.667	-0.503879		385.333	-0.200988			106	-0.185101	-0.16372
	379.667	-0.692014		388.333	-0.942334			107	-0.182961	-0.158299
	385.333	-0.308856		390	-1.28511			108	-0.186698	-0.158689
	388.333	-1.32487		396	-0.330167			109	-0.19515	-0.164149
	390	-0.889228		396.333	-0.422794			110	-0.207031	-0.173667
	396	-0.0576033		396.667	-0.133985			111	-0.221045	-0.18616
	396.333	-0.0627442		399.667	-0.035391			112	-0.236105	-0.200673
	396.667	0.0796767		411.333	-0.623923			113	-0.25133	-0.216373
	399.667	0.0185948		411.667	-0.520607			114	-0.266318	-0.232968
	411.333	-0.42472		415.333	-0.424535			115	-0.280599	-0.249864
	411.667	-0.434555		417	-0.389055			116	-0.293834	-0.266722
	415.333	-0.345697		420	-0.250969			117	-0.305817	-0.283215
	417	-0.373013		424.333	-0.384776			118	-0.316291	-0.298896
	420	-0.180135		425.667	-0.0409068			119	-0.325035	-0.313235
	424.333	-0.49829		428.333	0.0498236			120	-0.331937	-0.325741
	425.667	-0.160912		432.333	-0.196222			121	-0.336987	-0.335939
	428.333	-0.042568		447.333	-0.220743			122	-0.340408	-0.343595
	432.333	-0.0667787		447.667	-0.346652			123	-0.342463	-0.348733
	447.333	-0.208375		449	-0.353324			124	-0.343559	-0.351702
	447.667	-0.260652		450.667	0.0417778			125	-0.344111	-0.353072
	449	-0.325568		454.667	-0.545289			126	-0.344401	-0.353404
	450.667	-0.0744448		464	-0.420597			127	-0.344657	-0.353264
	454.667	-0.318557		467.333	-0.322154			128	-0.345015	-0.353137
	464	-0.417593		467.667	-0.084853			129	-0.34544	-0.353293
	467.333	-0.159768		468.333	-0.709667			130	-0.345942	-0.353997
	467.667	-0.0996197		469.333	-0.137926			131	-0.346456	-0.355397
	468.333	-0.348075		469.667	-0.237347			132	-0.346897	-0.357596
	469.333	-0.0840425		471.333	-0.141217			133	-0.347165	-0.360665
	469.667	-0.12408		471.667	-0.297018			134	-0.347143	-0.36466
	471.333	-0.199228		472	-0.335195			135	-0.346697	-0.369623
	471.667	-0.490208		475.333	-0.334337			136	-0.345671	-0.375582
	472	-0.236624		475.667	-0.331325			137	-0.343895	-0.38255
	475.333	-0.228029		477.667	-0.375284			138	-0.341172	-0.390517
	475.667	-0.234939		480.333	-0.562872			139	-0.337297	-0.399422
	477.667	-0.341165		481.667	-0.746318			140	-0.332142	-0.409107
	480.333	-0.495811		481.667	-0.10282			141	-0.325612	-0.419432
	481.667	-0.169111		484.333	-0.309433			142	-0.317726	-0.430175
	481.667	-0.354887		486.333	-0.233387			143	-0.308638	-0.441094
	484.333	-0.206269		487.333	-0.367347			144	-0.298701	-0.451977
	486.333	-0.216644		488.333	-0.265979			145	-0.28835	-0.462695
	487.333	-0.29562		491.667	-0.39082			146	-0.278115	-0.473279
	488.333	-0.277428		495	-0.450622			147	-0.268733	-0.483968
	491.667	-0.280146		497.333	-0.256518			148	-0.260376	-0.495244
	495	-0.340348		501.333	-0.58307			149	-0.253492	-0.507841
	497.333	-0.254413		503.667	-0.43445			150	-0.24845	-0.522818
	501.333	-0.0711807		507.333	-0.439289			151	-0.245237	-0.541319
	503.667	-0.204077		507.667	-0.503937			152	-0.244178	-0.564779
	507.333	-0.187764		509.333	-0.277658			153	-0.245495	-0.594588
	507.667	-0.29611		509.333	-0.269487			154	-0.249819	-0.632094
	509.333	0.0358363		509.667	-0.137106			155	-0.258087	-0.678115
	509.333	-0.248233		511.667	-1.69352			156	-0.271635	-0.732573
	509.667	-0.327347		515.333	-1.41908			157	-0.292058	-0.794067
	511.667	-1.77343		516.667	-1.82565			158	-0.320798	-0.85968
	515.333	-1.49875		517.667	-2.72106			159	-0.358939	-0.925172
	516.667	-1.63405		528.333	0.0358885			160	-0.406686	-0.98636
	517.667	-1.88178		535.333	-1.65575			161	-0.463348	-1.03896
	528.333	0.0356084		535.333	-1.17446			162	-0.527019	-1.07982
	535.333	-1.79585		536.333	-2.55788			163	-0.595421	-1.10826
	535.333	-1.37569		536.667	-1.6008			164	-0.665892	-1.12434
	536.333	-2.09965		536.667	-1.59358			165	-0.735677	-1.12923
	536.667	-2.30544		537.667	-1.4877			166	-0.802179	-1.12481
	536.667	-1.53565		538.667	-1.7036			167	-0.863006	-1.11314
	537.667	-0.889675		561	-0.540433			168	-0.916273	-1.0965
	538.667	-2.09164		562	-0.71957			169	-0.960631	-1.07709
	561	-1.07669		562	-0.826614			170	-0.995057	-1.05641
	562	-0.727195		563.333	0.0415812			171	-1.01917	-1.03565
	562	-0.819722		568.333	0.0256987			172	-1.03356	-1.01611
	563.333	-0.0102315		573	-1.01058			173	-1.0386	-0.997849
	573	-1.39969		575.333	-0.57215			174	-1.03487	-0.980452
	575.333	-0.53459		576.667	-1.33463			175	-1.02317	-0.963433
	576.667	-1.53954		577	-0.988553			176	-1.00421	-0.945966
	577	-1.67739		577.333	-0.341683			177	-0.978588	-0.927091
	577.333	-0.395842		580	-1.02316			178	-0.94687	-0.905857
	580	-1.86344		581.667	-1.08963			179	-0.909253	-0.881143
	581.667	-1.01586		582	-0.850468			180	-0.866223	-0.852233
	582	-0.846309		582.333	-0.347813			181	-0.818314	-0.818703
	582.333	-0.70441		582.667	-0.343237			182	-0.766396	-0.780705
	582.667	-0.224243		584	-1.05082			183	-0.711835	-0.739123
	584	-1.24534		585.667	-1.26161			184	-0.656515	-0.695588
	585.667	-1.14029		586.667	-1.19159			185	-0.602667	-0.652272
	586.667	-1.75345		593.333	-0.528497			186	-0.552513	-0.611486
	593.333	-0.651527		597.333	-0.422367			187	-0.507875	-0.575222
	597.333	-0.73675		606	-0.399649			188	-0.469903	-0.544819
	606	-0.752428		609.667	-0.785205			189	-0.439024	-0.520856
	609.667	-0.96527		614.667	-1.20486			190	-0.415083	-0.503263
	614.667	-1.08825		617	-0.731023			191	-0.397574	-0.491514
	617	-0.900237		617.333	-0.960247			192	-0.385824	-0.484973
	617.333	-0.729897		622	-0.0990192			193	-0.379199	-0.482873
	622	-0.39446		624.333	-0.094575			194	-0.377149	-0.484577
	624.333	-0.157558		624.667	-0.0913618			195	-0.379257	-0.489573
	624.667	-0.267029		625	-0.00944775			196	-0.385238	-0.497488
	625	-0.169935						197	-0.394932	-0.508076
								198	-0.408276	-0.521186
								199	-0.42526	-0.536746
								200	-0.446023	-0.554767
								201	-0.470652	-0.57526
								202	-0.499232	-0.598245
								203	-0.531884	-0.623742
								204	-0.56861	-0.65167
								205	-0.609325	-0.681872
								206	-0.653678	-0.713921
								207	-0.700955	-0.747043
								208	-0.74979	-0.779828
								209	-0.797757	-0.809797
								210	-0.840651	-0.832958
								211	-0.871892	-0.842976
								212	-0.882147	-0.831265
								213	-0.860793	-0.788619
								214	-0.80044	-0.709672
								215	-0.703627	-0.599002
								216	-0.585666	-0.473007
								217	-0.468049	-0.352546
								218	-0.367629	-0.2527
								219	-0.291185	-0.1784
								220	-0.237354	-0.127034
								221	-0.201385	-0.0932387
								222	-0.178277	-0.0717876
								223	-0.163648	-0.0581386
								224	-0.154348	-0.0497587
								225	-0.148527	-0.0443886
								226	-0.145035	-0.0414373
								227	-0.142871	-0.039609
								228	-0.141532	-0.0384777
								229	-0.140704	-0.0377782
								230	-0.139687	-0.0369184
								231	-0.139366	-0.0366473
								232	-0.139366	-0.0366473
								233	-0.139366	-0.0366473
								234	-0.142768	-0.0405989
								235	-0.149738	-0.0484248
								236	-0.162873	-0.0633248
								237	-0.191774	-0.0960916
								238	-0.256136	-0.168535
								239	-0.375619	-0.303792
								240	-0.560181	-0.512549
								241	-0.77515	-0.755296
								242	-0.957696	-0.961186
								243	-1.07431	-1.09245
								244	-1.13508	-1.16058
								245	-1.16281	-1.19115
								246	-1.17408	-1.2032
								247	-1.17813	-1.20756
								248	-1.17884	-1.20769
								249	-1.1781	-1.2064
								250	-1.17687	-1.20459
								251	-1.1757	-1.20285
								252	-1.1744	-1.20096
								253	-1.17336	-1.19936
								254	-1.17264	-1.19809
								255	-1.17232	-1.19721
								256	-1.17247	-1.19678
								257	-1.1732	-1.19689
								258	-1.17464	-1.19762
								259	-1.17692	-1.19908
								260	-1.18019	-1.20136
								261	-1.18462	-1.20458
								262	-1.19035	-1.20883
								263	-1.19754	-1.21422
								264	-1.2063	-1.22081
								265	-1.21668	-1.22861
								266	-1.22861	-1.23754
								267	-1.24193	-1.24747
								268	-1.25633	-1.25814
								269	-1.27139	-1.26918
								270	-1.28652	-1.28008
								271	-1.30104	-1.29033
								272	-1.31411	-1.29919
								273	-1.32474	-1.3058
								274	-1.33176	-1.30912
								275	-1.33376	-1.30786
								276	-1.32905	-1.30045
								277	-1.31578	-1.28514
								278	-1.29218	-1.26029
								279	-1.25736	-1.22502
								280	-1.21221	-1.18006
								281	-1.16056	-1.12898
								282	-1.10869	-1.07753
								283	-1.06387	-1.03238
								284	-1.03157	-0.998516
								285	-1.01386	-0.977764
								286	-1.00964	-0.969027
								287	-1.01607	-0.969685
								288	-1.02988	-0.976657
								289	-1.04811	-0.987203
								290	-1.0686	-0.999357
								291	-1.08982	-1.01177
								292	-1.11071	-1.02356
								293	-1.13055	-1.03421
								294	-1.14885	-1.04341
								295	-1.16522	-1.051
								296	-1.17934	-1.05697
								297	-1.19095	-1.06135
								298	-1.19978	-1.06421
								299	-1.20565	-1.0657
								300	-1.20851	-1.06612
								301	-1.20833	-1.06566
								302	-1.2052	-1.06461
								303	-1.19932	-1.06322
								304	-1.19102	-1.06174
								305	-1.18067	-1.06043
								306	-1.16861	-1.05932
								307	-1.15505	-1.05834
								308	-1.14004	-1.05723
								309	-1.12335	-1.05543
								310	-1.10446	-1.05212
								311	-1.08252	-1.04614
								312	-1.05646	-1.036
								313	-1.02524	-1.0201
								314	-0.988336	-0.997115
								315	-0.946237	-0.966516
								316	-0.900891	-0.929207
								317	-0.855607	-0.887738
								318	-0.814058	-0.845581
								319	-0.779156	-0.806073
								320	-0.752293	-0.771437
								321	-0.733344	-0.742531
								322	-0.721206	-0.719142
								323	-0.714647	-0.700502
								324	-0.712061	-0.68548
								325	-0.712223	-0.673099
								326	-0.714118	-0.662513
								327	-0.71711	-0.653154
								328	-0.720499	-0.644444
								329	-0.72361	-0.635893
								330	-0.726099	-0.627176
								331	-0.727114	-0.617717
								332	-0.725707	-0.606881
								333	-0.720643	-0.593852
								334	-0.710065	-0.577419
								335	-0.691768	-0.556204
								336	-0.663148	-0.528654
								337	-0.621948	-0.493482
								338	-0.567216	-0.45005
								339	-0.501106	-0.399718
								340	-0.429425	-0.346049
								341	-0.360389	-0.294189
								342	-0.301706	-0.249252
								343	-0.257898	-0.21463
								344	-0.229651	-0.191343
								345	-0.214961	-0.178519
								346	-0.210735	-0.174317
								347	-0.213901	-0.176679
								348	-0.221901	-0.183657
								349	-0.232778	-0.193561
								350	-0.245149	-0.205025
								351	-0.257921	-0.216698
								352	-0.270524	-0.227933
								353	-0.282384	-0.23778
								354	-0.293236	-0.245803
								355	-0.302859	-0.251714
								356	-0.311137	-0.255414
								357	-0.31814	-0.257062
								358	-0.323765	-0.256733
								359	-0.32802	-0.254631
								360	-0.330918	-0.250984
								361	-0.332494	-0.246068
								362	-0.332818	-0.240188
								363	-0.332147	-0.233805
								364	-0.330599	-0.227276
								365	-0.328649	-0.221222
								366	-0.32676	-0.21609
								367	-0.325562	-0.2125
								368	-0.325679	-0.210944
								369	-0.327673	-0.211807
								370	-0.331982	-0.215347
								371	-0.338836	-0.221721
								372	-0.348485	-0.230951
								373	-0.36097	-0.243086
								374	-0.37623	-0.258136
								375	-0.394185	-0.276144
								376	-0.414701	-0.297173
								377	-0.437501	-0.321227
								378	-0.462146	-0.348217
								379	-0.487965	-0.377865
								380	-0.514	-0.409625
								381	-0.539007	-0.442624
								382	-0.561461	-0.475651
								383	-0.579745	-0.507232
								384	-0.592312	-0.535771
								385	-0.597839	-0.559706
								386	-0.595465	-0.577776
								387	-0.584881	-0.589062
								388	-0.566349	-0.593182
								389	-0.540647	-0.590236
								390	-0.508945	-0.580751
								391	-0.472711	-0.565609
								392	-0.433514	-0.545888
								393	-0.392944	-0.522835
								394	-0.352484	-0.497678
								395	-0.313468	-0.471604
								396	-0.277081	-0.445741
								397	-0.244343	-0.421102
								398	-0.216172	-0.39865
								399	-0.193462	-0.379261
								400	-0.177025	-0.363822
								401	-0.16769	-0.353202
								402	-0.166099	-0.348073
								403	-0.172544	-0.34882
								404	-0.186685	-0.355356
								405	-0.207213	-0.366757
								406	-0.231921	-0.381343
								407	-0.258033	-0.396903
								408	-0.282868	-0.41125
								409	-0.30428	-0.422593
								410	-0.321086	-0.429872
								411	-0.332976	-0.432726
								412	-0.340255	-0.431304
								413	-0.343537	-0.426
								414	-0.343522	-0.41733
								415	-0.340826	-0.405777
								416	-0.336064	-0.391835
								417	-0.329611	-0.375858
								418	-0.32184	-0.358325
								419	-0.312965	-0.339554
								420	-0.30319	-0.31995
								421	-0.292686	-0.299934
								422	-0.281595	-0.279932
								423	-0.270091	-0.260366
								424	-0.258259	-0.24164
								425	-0.246226	-0.224061
								426	-0.234151	-0.207926
								427	-0.222157	-0.193445
								428	-0.210363	-0.180761
								429	-0.198939	-0.170024
								430	-0.18806	-0.161329
								431	-0.177958	-0.154798
								432	-0.168953	-0.150624
								433	-0.161475	-0.149066
								434	-0.156075	-0.150441
								435	-0.153392	-0.155055
								436	-0.154019	-0.163046
								437	-0.158255	-0.174152
								438	-0.165818	-0.187508
								439	-0.175829	-0.201864
								440	-0.186843	-0.215688
								441	-0.197445	-0.227781
								442	-0.206641	-0.237591
								443	-0.214078	-0.245241
								444	-0.219727	-0.251019
								445	-0.223937	-0.255538
								446	-0.227064	-0.25928
								447	-0.229449	-0.262704
								448	-0.231377	-0.266142
								449	-0.233095	-0.269869
								450	-0.234783	-0.274101
								451	-0.23656	-0.27897
								452	-0.238531	-0.284575
								453	-0.240701	-0.290896
								454	-0.243003	-0.297778
								455	-0.245336	-0.304972
								456	-0.247429	-0.311946
								457	-0.249032	-0.318113
								458	-0.249907	-0.32288
								459	-0.249931	-0.32585
								460	-0.24914	-0.326928
								461	-0.247737	-0.326356
								462	-0.246027	-0.324614
								463	-0.244305	-0.322216
								464	-0.242822	-0.319641
								465	-0.241759	-0.31725
								466	-0.241231	-0.315299
								467	-0.2413	-0.313952
								468	-0.241993	-0.313316
								469	-0.243311	-0.31346
								470	-0.245236	-0.314427
								471	-0.247725	-0.316227
								472	-0.250718	-0.318849
								473	-0.254132	-0.322249
								474	-0.257857	-0.326333
								475	-0.261753	-0.330955
								476	-0.265653	-0.335927
								477	-0.2694	-0.340997
								478	-0.272815	-0.345896
								479	-0.275744	-0.350346
								480	-0.278078	-0.354117
								481	-0.279752	-0.357035
								482	-0.280752	-0.359028
								483	-0.281126	-0.360108
								484	-0.28093	-0.360373
								485	-0.280282	-0.360031
								486	-0.279311	-0.359373
								487	-0.278066	-0.358657
								488	-0.276586	-0.35817
								489	-0.274907	-0.358221
								490	-0.273092	-0.359143
								491	-0.271082	-0.361146
								492	-0.268969	-0.364524
								493	-0.266777	-0.369363
								494	-0.264717	-0.375778
								495	-0.263165	-0.383863
								496	-0.26267	-0.393679
								497	-0.263922	-0.405236
								498	-0.267703	-0.41857
								499	-0.274802	-0.433748
								500	-0.285896	-0.450895
								501	-0.301469	-0.470231
								502	-0.321804	-0.492044
								503	-0.346954	-0.516625
								504	-0.37688	-0.544384
								505	-0.411409	-0.575673
								506	-0.450322	-0.610825
								507	-0.493371	-0.650128
								508	-0.540287	-0.693777
								509	-0.59074	-0.741839
								510	-0.644418	-0.79428
								511	-0.700864	-0.850899
								512	-0.759346	-0.911086
								513	-0.819156	-0.974163
								514	-0.879326	-1.03908
								515	-0.938681	-1.10445
								516	-0.995859	-1.16855
								517	-1.04934	-1.22928
								518	-1.09748	-1.2842
								519	-1.13865	-1.33056
								520	-1.17147	-1.3656
								521	-1.19534	-1.38714
								522	-1.21094	-1.39434
								523	-1.22048	-1.38846
								524	-1.22813	-1.37386
								525	-1.23856	-1.35687
								526	-1.25582	-1.34438
								527	-1.28173	-1.34139
								528	-1.31562	-1.34966
								529	-1.35492	-1.36796
								530	-1.3967	-1.39352
								531	-1.43829	-1.42315
								532	-1.47774	-1.45409
								533	-1.51394	-1.48439
								534	-1.54641	-1.51284
								535	-1.57492	-1.53866
								536	-1.59967	-1.56161
								537	-1.62079	-1.58156
								538	-1.6386	-1.59857
								539	-1.65357	-1.61294
								540	-1.66583	-1.62469
								541	-1.67544	-1.63373
								542	-1.68219	-1.63975
								543	-1.68546	-1.64174
								544	-1.6839	-1.63825
								545	-1.67507	-1.62626
								546	-1.65486	-1.60095
								547	-1.61708	-1.55495
								548	-1.5541	-1.47934
								549	-1.45979	-1.36728
								550	-1.33498	-1.22044
								551	-1.19313	-1.05514
								552	-1.05552	-0.896531
								553	-0.940807	-0.765825
								554	-0.856217	-0.670275
								555	-0.799182	-0.605909
								556	-0.76262	-0.56425
								557	-0.740093	-0.537512
								558	-0.726955	-0.520154
								559	-0.720357	-0.508759
								560	-0.71875	-0.501422
								561	-0.721653	-0.497342
								562	-0.728992	-0.496253
								563	-0.741185	-0.498459
								564	-0.75883	-0.504588
								565	-0.7822	-0.515163
								566	-0.811004	-0.530507
								567	-0.844424	-0.5507
								568	-0.880742	-0.575284
								569	-0.917752	-0.603323
								570	-0.953046	-0.63344
								571	-0.984565	-0.664046
								572	-1.01095	-0.693612
								573	-1.03174	-0.720957
								574	-1.04712	-0.745316
								575	-1.05778	-0.766379
								576	-1.0646	-0.784199
								577	-1.06852	-0.799069
								578	-1.07033	-0.811401
								579	-1.07071	-0.821635
								580	-1.07019	-0.830162
								581	-1.0691	-0.83729
								582	-1.06769	-0.843236
								583	-1.06601	-0.848074
								584	-1.06402	-0.851755
								585	-1.06154	-0.854101
								586	-1.05829	-0.854803
								587	-1.05387	-0.853428
								588	-1.04779	-0.849452
								589	-1.03954	-0.842273
								590	-1.02858	-0.831318
								591	-1.01446	-0.816044
								592	-0.996923	-0.79621
								593	-0.976131	-0.771913
								594	-0.952574	-0.743744
								595	-0.927228	-0.712895
								596	-0.901471	-0.681
								597	-0.876948	-0.650205
								598	-0.855408	-0.622928
								599	-0.838108	-0.601205
								600	-0.826064	-0.586827
								601	-0.81969	-0.580894
								602	-0.818409	-0.583352
								603	-0.821101	-0.593327
								604	-0.826313	-0.609242
								605	-0.832623	-0.629132
								606	-0.838348	-0.650662
								607	-0.842125	-0.671659
								608	-0.843094	-0.690245
								609	-0.840397	-0.704786
								610	-0.833525	-0.714022
								611	-0.822164	-0.716996
								612	-0.806365	-0.713257
								613	-0.786223	-0.702611
								614	-0.762105	-0.685281
								615	-0.734523	-0.661766
								616	-0.70405	-0.632823
								617	-0.671402	-0.599439
								618	-0.63734	-0.562728
								619	-0.60263	-0.523854
								620	-0.567995	-0.483949
								621	-0.534089	-0.444058
								622	-0.501463	-0.405083
								623	-0.470549	-0.367754
								624	-0.44165	-0.332618
								625	-0.414986	-0.300055

## Sheet: Data S10
Supplementary Data S10: CRISPR gene tiling scan of YY1
Each sgRNA	pep.pos	HepG2_NCS		pep.pos	U87_NCS		Smoothened model	pep.pos	HepG2_NCS	U87_NCS
	1.33333	0.0012376		1.33333	0.00146744			2	-0.271128	-0.297567
	1.33333	-0.187862		1.33333	-0.173658			3	-0.28186	-0.302912
	1.66667	-0.480321		1.66667	-0.496131			4	-0.292962	-0.308228
	3.33333	-0.197229		3.33333	-0.527669			5	-0.303858	-0.313452
	7.33333	-0.377019		7.33333	-0.154785			6	-0.313876	-0.318521
	7.66667	-0.50885		7.66667	-0.350887			7	-0.322356	-0.323381
	9.33333	-0.346443		9.33333	-0.368759			8	-0.328768	-0.327996
	10.6667	-0.372841		10.6667	-0.38108			9	-0.332787	-0.332328
	11.3333	-0.343224		11.3333	-0.420292			10	-0.334344	-0.33636
	12.3333	-0.258443		12.3333	-0.28525			11	-0.333626	-0.34009
	15.3333	-0.274269		15.3333	-0.379439			12	-0.331037	-0.343533
	18	-0.231582		18	-0.319469			13	-0.327036	-0.34664
	19.3333	-0.342722		19.3333	-0.433943			14	-0.322295	-0.349441
	19.3333	-0.307223		19.3333	-0.324386			15	-0.317514	-0.352002
	25.3333	-0.27274		25.3333	-0.250737			16	-0.313425	-0.354451
	26.3333	-0.361246		26.3333	-0.421271			17	-0.310762	-0.357031
	30.3333	-1.55391		30.3333	-1.35464			18	-0.31025	-0.360136
	31.3333	-0.150614		31.3333	-0.469007			19	-0.312613	-0.364346
	31.3333	-0.230131		31.3333	-0.310233			20	-0.318506	-0.370406
	32.6667	-0.255348		32.6667	-0.264644			21	-0.328412	-0.379075
	33	-0.231127		33	-0.327069			22	-0.342371	-0.390933
	36.3333	-0.162965		36.3333	-0.358571			23	-0.359769	-0.406033
	38.3333	-0.400914		38.3333	-0.654465			24	-0.379171	-0.423707
	39.3333	-0.435136		39.3333	-0.664388			25	-0.398414	-0.442425
	39.3333	-0.357439		39.3333	-0.301331			26	-0.415176	-0.460198
	39.6667	-0.316601		39.6667	-0.186102			27	-0.427561	-0.475162
	41.3333	-0.135888		41.3333	-0.110698			28	-0.434492	-0.485997
	42.3333	-0.506172		42.3333	-0.558667			29	-0.435789	-0.4921
	43.3333	-0.519139		43.3333	-0.653451			30	-0.431974	-0.493574
	50.3333	-0.409386		50.3333	-1.02134			31	-0.424051	-0.490996
	51.6667	-0.0905684		51.6667	-0.355673			32	-0.413286	-0.48525
	52.6667	-0.259267		52.6667	-0.304858			33	-0.401043	-0.477345
	53.6667	-0.55728		53.6667	-1.04527			34	-0.388689	-0.468382
	54.6667	-0.329477		54.6667	-0.507267			35	-0.377435	-0.45945
	57.6667	-0.263714		57.6667	-0.355			36	-0.368163	-0.451411
	58.6667	-0.648595		58.6667	-1.13287			37	-0.361403	-0.444986
	59.6667	-0.25357		59.6667	-0.353005			38	-0.357276	-0.440673
	59.6667	-0.256609		59.6667	-0.21125			39	-0.355551	-0.43879
	60	-0.193928		60	-0.121993			40	-0.355783	-0.439629
	60.3333	-0.178994		60.3333	-0.221721			41	-0.35733	-0.443387
	60.6667	-0.185046		60.6667	-0.27205			42	-0.359526	-0.450451
	61.6667	-0.139582		61.6667	-0.257883			43	-0.361652	-0.461253
	63.6667	-0.182381		63.6667	-0.115328			44	-0.362968	-0.476128
	64	-0.334321		64	-0.374796			45	-0.362743	-0.49492
	65.6667	-0.184808		65.6667	-0.192655			46	-0.360467	-0.516575
	66.6667	-0.247222		66.6667	-0.242183			47	-0.356012	-0.538663
	69.3333	-0.753708		69.3333	-0.662428			48	-0.349848	-0.557807
	70.6667	-2.11615		70.6667	-2.03428			49	-0.342865	-0.570731
	71.6667	-1.65338		71.6667	-3.10252			50	-0.335945	-0.575432
	72.6667	-1.8868		72.6667	-3.51834			51	-0.32965	-0.571716
	73.6667	-2.10524		73.6667	-2.96468			52	-0.324144	-0.560783
	74.6667	-2.15238		74.6667	-3.04098			53	-0.319085	-0.544327
	75.6667	-1.96214		75.6667	-2.78853			54	-0.314234	-0.524119
	77.6667	-0.274505		77.6667	-0.337444			55	-0.309484	-0.501852
	78.6667	-0.153109		78.6667	-0.230229			56	-0.304994	-0.479185
	79.6667	-0.408258		79.6667	-0.394747			57	-0.301249	-0.45777
	80.6667	-0.563089		80.6667	-0.486675			58	-0.299057	-0.439314
	81.6667	-0.512526		81.6667	-0.507242			59	-0.299733	-0.42594
	82	-0.426236		82	-0.406951			60	-0.305038	-0.420217
	83	-0.370574		83	-0.741853			61	-0.317317	-0.425434
	83.3333	-0.382534		83.3333	-0.37163			62	-0.339516	-0.445804
	87.3333	-0.352861		87.3333	-0.268972			63	-0.375114	-0.486448
	89	-0.417835		89	-0.443055			64	-0.427758	-0.552985
	92.3333	-0.506773		92.3333	-0.401725			65	-0.50046	-0.650378
	94.3333	-0.181046		94.3333	-0.0801322			66	-0.594341	-0.781081
	94.6667	-0.360611		94.6667	-0.405478			67	-0.707209	-0.942746
	95	-0.425092		95	-0.336247			68	-0.832605	-1.12651
	96.3333	-0.140537		96.3333	-0.455955			69	-0.960095	-1.31707
	96.6667	-0.178801		96.6667	-0.150773			70	-1.07711	-1.49523
	99.3333	-0.433281		99.3333	-0.388916			71	-1.17165	-1.6419
	99.6667	-0.185276		99.6667	-0.413568			72	-1.23474	-1.74217
	100.333	-0.317126		100.333	-0.385285			73	-1.26181	-1.78763
	100.667	-0.378587		100.667	-0.627987			74	-1.25286	-1.77707
	101.667	-0.418356		101.667	-0.458102			75	-1.21183	-1.71574
	103.333	-0.209796		103.333	-0.34924			76	-1.14528	-1.61338
	105.667	-0.275261		105.667	-0.251635			77	-1.06151	-1.48279
	108.333	-0.38124		108.333	-0.395784			78	-0.968852	-1.33719
	109.333	-0.368667		109.333	-0.367505			79	-0.87492	-1.18873
	110.333	-0.566128		110.333	-0.229505			80	-0.785659	-1.04702
	111.333	-0.863874		111.333	-0.339761			81	-0.704919	-0.918317
	111.667	-0.387796		111.667	-0.320335			82	-0.634792	-0.806029
	112.667	-0.765993		112.667	-0.875563			83	-0.575746	-0.7109
	116.333	-0.428137		116.333	-0.560657			84	-0.527139	-0.631919
	117.667	-0.245629		117.667	-0.240284			85	-0.487585	-0.566978
	118	-0.261492		118	-0.0726557			86	-0.455477	-0.513787
	122.333	-0.25353		122.333	-0.269795			87	-0.429106	-0.470195
	123.667	-0.205293		123.667	-0.295298			88	-0.406996	-0.434669
	124.333	-0.145914		124.333	-0.21857			89	-0.388009	-0.406276
	126.333	-0.283092		126.333	-0.262675			90	-0.371437	-0.384497
	132.333	-0.426949		132.333	-0.487753			91	-0.356902	-0.368845
	134.667	-0.452141		134.667	-0.263395			92	-0.344407	-0.358751
	135	-0.46813		135	-0.403968			93	-0.333909	-0.353428
	136.333	-0.37753		136.333	-0.417057			94	-0.325405	-0.351993
	137	-0.310426		137	-0.30317			95	-0.318846	-0.353456
	137.333	-0.235357		137.333	-0.162661			96	-0.314183	-0.356996
	137.667	-0.436272		137.667	-0.321003			97	-0.311382	-0.361903
	138.667	-0.036156		138.667	0.0431757			98	-0.310363	-0.367412
	139	-0.470584		139	-0.226011			99	-0.311173	-0.372911
	140.333	-0.289364		140.333	-0.258345			100	-0.313962	-0.377875
	148.333	-0.370791		148.333	-0.360763			101	-0.319008	-0.381879
	151.333	-0.327817		151.333	-0.434329			102	-0.326693	-0.384647
	152.333	-0.424517		152.333	-0.483765			103	-0.337419	-0.386113
	153.333	-0.269917		153.333	-0.377946			104	-0.351435	-0.386482
	153.333	-0.260613		153.333	-0.264058			105	-0.368628	-0.386183
	154.667	-0.233132		154.667	-0.296632			106	-0.388345	-0.385793
	157.333	-0.277381		157.333	-0.138482			107	-0.409364	-0.385851
	157.667	-0.418721		157.667	-0.386548			108	-0.430038	-0.386653
	158.667	-0.710991		158.667	-0.961504			109	-0.448623	-0.388155
	160.667	-0.181232		160.667	-0.1931			110	-0.463544	-0.389958
	165.333	-0.13123		165.333	-0.0470162			111	-0.473562	-0.391398
	165.667	-0.188476		165.667	-0.089113			112	-0.47781	-0.391677
	166.667	-0.241959		166.667	-0.188615			113	-0.475778	-0.39
	167.667	-0.287236		167.667	-0.249248			114	-0.467317	-0.385708
	171.667	-0.291588		171.667	-0.215597			115	-0.452679	-0.37839
	172.333	-0.277481		172.333	-0.309565			116	-0.432591	-0.368017
	172.667	-0.292478		172.667	-0.243157			117	-0.408328	-0.355063
	173.667	-0.22299		173.667	-0.0766404			118	-0.381579	-0.340403
	174.667	-0.356494		174.667	-0.294459			119	-0.354362	-0.325257
	178.667	-0.274052		178.667	-0.208263			120	-0.328646	-0.310912
	185.667	-0.176673		185.667	-0.464187			121	-0.306129	-0.298546
	186.667	-0.505515		186.667	-0.464422			122	-0.288052	-0.288998
	187	-0.0835208		187	-0.0293517			123	-0.275231	-0.282726
	187.333	-0.294677		187.333	-0.406991			124	-0.26812	-0.279871
	188.667	-0.154056		188.667	-0.14887			125	-0.266948	-0.280322
	190.333	-0.584801		190.333	-0.414121			126	-0.27167	-0.283696
	191.333	-0.209016		191.333	-0.127056			127	-0.281753	-0.289248
	191.667	-0.237392		191.667	-0.20198			128	-0.295876	-0.295804
	192.667	-0.407555		192.667	-0.306158			129	-0.31187	-0.301876
	193.667	-0.528367		193.667	-1.15056			130	-0.327164	-0.306053
	194.667	-0.522977		194.667	-0.853386			131	-0.339598	-0.307457
	198.333	-0.0492313		198.333	0.132564			132	-0.348089	-0.305977
	198.667	-0.329351		198.667	0.0190406			133	-0.352629	-0.302089
	199.333	-0.215022		199.333	-0.360752			134	-0.353916	-0.296568
	200.667	-0.446018		200.667	-0.412867			135	-0.352824	-0.290096
	201	-0.0982601		201	0.0258803			136	-0.35019	-0.283262
	203	-0.29087		203	-0.341234			137	-0.346676	-0.276529
	203.333	-0.479212		203.333	-0.570164			138	-0.342756	-0.270285
	213.333	-1.80465		213.333	-1.22774			139	-0.338766	-0.264904
	214.333	-0.974203		214.333	-1.26365			140	-0.334992	-0.26091
	214.667	-1.91564		214.667	-1.55745			141	-0.331641	-0.258939
	215.333	-1.12597		215.333	-1.26995			142	-0.328941	-0.259938
	215.667	-1.72438		215.667	-1.20355			143	-0.327127	-0.265042
	218.333	-1.05815		218.333	-1.2874			144	-0.32637	-0.275214
	222	-1.77317		222	-1.14561			145	-0.326658	-0.290519
	223.333	-0.960178		223.333	-1.42721			146	-0.327732	-0.309383
	224.667	-1.13096		224.667	-0.816764			147	-0.32912	-0.328771
	226.333	-1.06148		226.333	-1.49761			148	-0.330431	-0.34569
	235.333	-0.464311		235.333	-0.658945			149	-0.331503	-0.358511
	261.667	-1.02776		261.667	-1.21726			150	-0.332429	-0.367228
	262	-0.544433		262	-1.09568			151	-0.3334	-0.372714
	263	-0.480277		263	-0.916361			152	-0.334569	-0.375977
	264.667	-0.419828		264.667	-1.03822			153	-0.335974	-0.377747
	267	-0.545595		267	-0.80137			154	-0.337505	-0.378389
	270.667	-0.756136		270.667	-1.2387			155	-0.338876	-0.377876
	274	-0.18095		274	-0.109388			156	-0.339674	-0.375864
	274.333	-0.425217		274.333	-0.640417			157	-0.339314	-0.371743
	274.333	-0.152282		274.333	-0.118158			158	-0.337148	-0.36473
	285	0.0177805		285	0.0389088			159	-0.332597	-0.354084
	294	-0.577761		294	-0.495514			160	-0.325291	-0.339323
	299.667	-1.43195		299.667	-1.07395			161	-0.315343	-0.320642
	300	-1.09589		300	-1.17806			162	-0.303427	-0.299026
	306	-0.958691		306	-1.4058			163	-0.290754	-0.276244
	306.333	-1.70881		306.333	-1.55769			164	-0.278793	-0.254466
	313.333	-1.74475		313.333	-1.42793			165	-0.268874	-0.235682
	318.667	-1.15376		318.667	-1.65267			166	-0.261848	-0.221201
	320.333	-2.27163		320.333	-1.45304			167	-0.257951	-0.211457
	320.667	-0.976163		320.667	-1.44663			168	-0.256916	-0.206084
	323	-1.3303		323	-1.80499			169	-0.258113	-0.204231
	323.333	-0.915703		323.333	-0.987441			170	-0.260816	-0.204881
	325.667	-0.761923		325.667	-0.720107			171	-0.264338	-0.207083
	328.667	-1.74509		328.667	-1.51174			172	-0.268114	-0.210109
	346.667	-1.35561		346.667	-1.47653			173	-0.271706	-0.213498
	352.333	-2.10174		352.333	-3.06622			174	-0.274852	-0.217104
	353	-1.97525		353	-1.26555			175	-0.277366	-0.221099
	353.333	-1.46984		353.333	-1.59246			176	-0.279134	-0.225842
	356.667	-0.844431		356.667	-0.719799			177	-0.280089	-0.231907
	358.667	-0.795544		358.667	-0.727036			178	-0.280269	-0.239967
	359	-1.65314		359	-1.49253			179	-0.279857	-0.250419
	364.333	-1.80421		364.333	-1.85441			180	-0.2793	-0.263087
	376.667	-1.39905		376.667	-1.44939			181	-0.279166	-0.27696
	377.667	-1.31914		377.667	-1.27551			182	-0.280019	-0.290539
	379	-0.46398		379.333	-1.40407			183	-0.28218	-0.302674
	379.333	-1.30403		383	-1.4981			184	-0.285686	-0.313009
	383	-1.41378		383.333	-1.55754			185	-0.290352	-0.321875
	383.333	-2.38807		386.667	-1.06781			186	-0.2959	-0.32989
	386.667	-0.811334		386.667	-1.07281			187	-0.302045	-0.337624
	386.667	-1.19001		387	0.19005			188	-0.3085	-0.345421
	387	-0.2429		387.333	-0.627501			189	-0.314937	-0.353278
	387.333	-0.656096		407.333	0.0531595			190	-0.320968	-0.360838
	407.333	-0.0147262		411.333	0.153507			191	-0.326145	-0.367415
	414.667	-0.029712		414.667	0.0119746			192	-0.329993	-0.372086
								193	-0.332076	-0.373844
								194	-0.33212	-0.371881
								195	-0.330134	-0.365861
								196	-0.32649	-0.356189
								197	-0.321877	-0.343948
								198	-0.317227	-0.330805
								199	-0.313813	-0.318838
								200	-0.313063	-0.310154
								201	-0.316703	-0.306835
								202	-0.327178	-0.311262
								203	-0.348159	-0.326543
								204	-0.384968	-0.356989
								205	-0.444691	-0.408284
								206	-0.534785	-0.486275
								207	-0.658852	-0.593723
								208	-0.81094	-0.725348
								209	-0.97307	-0.865855
								210	-1.1217	-0.99543
								211	-1.23954	-1.09957
								212	-1.32152	-1.174
								213	-1.37189	-1.22232
								214	-1.39857	-1.25114
								215	-1.40885	-1.26669
								216	-1.40806	-1.27347
								217	-1.39972	-1.27454
								218	-1.38607	-1.27191
								219	-1.3685	-1.26689
								220	-1.34791	-1.2603
								221	-1.32528	-1.25307
								222	-1.30123	-1.24566
								223	-1.27645	-1.23856
								224	-1.25107	-1.23171
								225	-1.22482	-1.22468
								226	-1.19689	-1.21656
								227	-1.16581	-1.20583
								228	-1.12955	-1.19043
								229	-1.08575	-1.16791
								230	-1.03236	-1.13586
								231	-0.968507	-1.0928
								232	-0.895658	-1.03922
								233	-0.817999	-0.978288
								234	-0.741742	-0.91534
								235	-0.672831	-0.856084
								236	-0.615453	-0.805079
								237	-0.570972	-0.76422
								238	-0.537941	-0.733075
								239	-0.514366	-0.71031
								240	-0.498086	-0.694246
								241	-0.486972	-0.683048
								242	-0.478936	-0.675144
								243	-0.474734	-0.670935
								244	-0.473449	-0.670499
								245	-0.476591	-0.677786
								246	-0.491442	-0.703908
								247	-0.528713	-0.768147
								248	-0.592199	-0.879114
								249	-0.653716	-0.990311
								250	-0.687315	-1.05587
								251	-0.697277	-1.08135
								252	-0.696278	-1.088
								253	-0.691093	-1.08737
								254	-0.684404	-1.0842
								255	-0.676902	-1.07968
								256	-0.668874	-1.07428
								257	-0.660687	-1.06858
								258	-0.652213	-1.06226
								259	-0.643429	-1.05512
								260	-0.634293	-1.04691
								261	-0.624728	-1.03722
								262	-0.614602	-1.02554
								263	-0.603713	-1.01111
								264	-0.591776	-0.993005
								265	-0.578429	-0.970151
								266	-0.563246	-0.94143
								267	-0.545901	-0.906093
								268	-0.526256	-0.864035
								269	-0.504464	-0.816048
								270	-0.481045	-0.763899
								271	-0.456774	-0.709964
								272	-0.432473	-0.656638
								273	-0.408782	-0.605765
								274	-0.385995	-0.558306
								275	-0.364	-0.514284
								276	-0.342252	-0.472905
								277	-0.31984	-0.432743
								278	-0.295614	-0.39199
								279	-0.268423	-0.348835
								280	-0.237637	-0.302129
								281	-0.204344	-0.252662
								282	-0.170911	-0.203048
								283	-0.142717	-0.159304
								284	-0.125776	-0.128074
								285	-0.125573	-0.114956
								286	-0.146075	-0.123929
								287	-0.189223	-0.156253
								288	-0.254862	-0.211263
								289	-0.339556	-0.285227
								290	-0.437975	-0.372998
								291	-0.542751	-0.467696
								292	-0.646653	-0.56301
								293	-0.744086	-0.653855
								294	-0.832229	-0.737879
								295	-0.910143	-0.814468
								296	-0.978086	-0.884131
								297	-1.03722	-0.948081
								298	-1.08854	-1.00733
								299	-1.13298	-1.06267
								300	-1.17145	-1.11472
								301	-1.2049	-1.16366
								302	-1.23436	-1.20961
								303	-1.26082	-1.25232
								304	-1.28546	-1.29156
								305	-1.30946	-1.32705
								306	-1.33375	-1.3584
								307	-1.35904	-1.38545
								308	-1.38564	-1.4084
								309	-1.41283	-1.42737
								310	-1.43879	-1.44263
								311	-1.46054	-1.45439
								312	-1.47486	-1.46278
								313	-1.47938	-1.46777
								314	-1.47375	-1.46933
								315	-1.45948	-1.46731
								316	-1.43938	-1.46188
								317	-1.41625	-1.45332
								318	-1.39219	-1.44199
								319	-1.36858	-1.42832
								320	-1.34625	-1.4128
								321	-1.32571	-1.39586
								322	-1.30736	-1.37807
								323	-1.29166	-1.36001
								324	-1.27911	-1.3423
								325	-1.27025	-1.32562
								326	-1.2656	-1.31062
								327	-1.26559	-1.29794
								328	-1.27053	-1.28817
								329	-1.28041	-1.28168
								330	-1.295	-1.27872
								331	-1.31382	-1.27937
								332	-1.33613	-1.28361
								333	-1.36098	-1.29157
								334	-1.38745	-1.30405
								335	-1.41368	-1.32213
								336	-1.437	-1.34886
								337	-1.454	-1.38816
								338	-1.46189	-1.43993
								339	-1.46463	-1.49742
								340	-1.46819	-1.54897
								341	-1.4787	-1.59095
								342	-1.49542	-1.62488
								343	-1.51634	-1.65387
								344	-1.53898	-1.67921
								345	-1.5612	-1.70053
								346	-1.58123	-1.71681
								347	-1.59691	-1.72612
								348	-1.60686	-1.72722
								349	-1.6099	-1.71911
								350	-1.60546	-1.70141
								351	-1.59359	-1.67456
								352	-1.57494	-1.63968
								353	-1.55072	-1.59847
								354	-1.52255	-1.55312
								355	-1.49241	-1.50619
								356	-1.46243	-1.4604
								357	-1.43486	-1.41855
								358	-1.41184	-1.38331
								359	-1.39526	-1.35702
								360	-1.38655	-1.34151
								361	-1.38662	-1.3379
								362	-1.3956	-1.34645
								363	-1.41264	-1.3664
								364	-1.43577	-1.39595
								365	-1.46155	-1.43205
								366	-1.48437	-1.47013
								367	-1.49664	-1.50394
								368	-1.48938	-1.5253
								369	-1.4583	-1.52793
								370	-1.4084	-1.51104
								371	-1.35288	-1.4811
								372	-1.30474	-1.44799
								373	-1.26988	-1.41865
								374	-1.24793	-1.39483
								375	-1.23554	-1.37475
								376	-1.22929	-1.35578
								377	-1.22635	-1.33546
								378	-1.22441	-1.31172
								379	-1.22158	-1.28336
								380	-1.21619	-1.24974
								381	-1.20692	-1.21109
								382	-1.19284	-1.16823
								383	-1.17358	-1.12253
								384	-1.14939	-1.07555
								385	-1.12105	-1.02887
								386	-1.08973	-0.983802
								387	-1.0567	-0.941296
								388	-1.02316	-0.901924
								389	-0.990099	-0.865914
								390	-0.958321	-0.833318
								391	-0.928185	-0.803852
								392	-0.899675	-0.776944
								393	-0.872157	-0.751462
								394	-0.843877	-0.725397
								395	-0.810844	-0.69423
								396	-0.764401	-0.648558
								397	-0.690105	-0.572719
								398	-0.571828	-0.450721
								399	-0.412873	-0.29016
								400	-0.25292	-0.135877
								401	-0.136549	-0.0294033
								402	-0.070979	0.0284374
								403	-0.0390287	0.0565303
								404	-0.0253946	0.0693759
								405	-0.020421	0.0754023
								406	-0.018719	0.0787358
								407	-0.0180355	0.0810399
								408	-0.0186842	0.0820351
								409	-0.0196416	0.0823775
								410	-0.0207048	0.082099
								411	-0.0218356	0.0811566
								412	-0.0229841	0.0795468
								413	-0.0240975	0.077306
								414	-0.025129	0.074506
								415	-0.0259046	0.0718248

[truncated: 3 more sheets: Data S11, Data S12, Data S13]
